# Supplementary material for: High niche specificity and host genetic diversity of groundwater viruses
Source: ISME J. 2024 Mar 7;18(1):wrae035. doi: 10.1093/ismejo/wrae035 (PMC10980836; doi:10.1093/ismejo/wrae035)
Supplement: Supplementary_Tables_Gios_2024_wrae035 [file supplementary_tables_gios_2024_wrae035.xlsx]

## Sheet: Table S1
Table S1. Taxonomic distribution of metagenomic reads of 16 groundwater samples (assigned using MEGAN - see Supplementary Materials).
Sample	Site	Total	Bacteria	Archaea	Eukaryotes	Viruses	Not assigned	Viral reads (%)	Prokaryotic reads (%)
gwj01	A	51683068	44067968	1097174	417666	81402	4420389	0.16	87.89
gwj02	A	85225880	73845536	1624446	680446	66040	6760109	0.08	88.55
gwj03	A	47306956	40312236	787242	332872	26815	4472236	0.06	86.88
gwj04	A	52619352	45311856	913531	136573	0	4899470	0	87.85
gwj05	B	42651040	36500332	1127191	337792	0	3230608	0	88.22
gwj06	B	56422200	48531864	1074460	298260	0	5121226	0	87.92
gwj07	B	38458236	32362486	1347110	273162	0	2959167	0	87.65
gwj08	B	47423864	40247984	1661369	131136	0	4055067	0	88.37
gwj09	C	59172676	50941328	1057929	584728	36168	4636429	0.06	87.88
gwj10	C	64429384	55835712	663488	353622	0	6063062	0	87.69
gwj11	C	77093736	66347204	1371715	500640	60273	6272424	0.08	87.84
gwj12	C	63449916	52712916	1209237	2045576	44758	5246587	0.07	84.98
gwj13	D	36187476	29611612	1408866	936198	0	2636623	0	85.72
gwj14	D	63797312	55953732	826583	154979	0	5365601	0	89
gwj15	D	35398944	30499806	523467	929558	37443	2352245	0.11	87.64
gwj16	D	56500760	49201844	719938	856313	51161	4165398	0.09	88.36

## Sheet: Table S2
Table S2. Characteristics of the 468 high quality vOTU representative sequences, including taxonomic classification based on vConTACT2 protein clustering results (VC = Viral Cluster).
vOTU	Length (bp)	MIUViG quality	Completeness	Contamination	Realm_VC_predicted	Realm_VC Subcluster_predicted	Subrealm_VC_predicted	Subrealm_VC Subcluster_predicted	Kingdom_VC_predicted	Kingdom_VC Subcluster_predicted	Subkingdom_VC_predicted	Subkingdom_VC Subcluster_predicted	Phylum_VC_predicted	Phylum_VC Subcluster_predicted	Subphylum_VC_predicted	Subphylum_VC Subcluster_predicted	Class_VC_predicted	Class_VC Subcluster_predicted	Order_VC_predicted	Order_VC Subcluster_predicted	Suborder_VC_predicted	Suborder_VC Subcluster_predicted	Family_VC_predicted	Family_VC Subcluster_predicted	Subfamily_VC_predicted	Subfamily_VC Subcluster_predicted	Genus_VC_predicted	Genus_VC Subcluster_predicted
vir_100	60795	High-quality	100	0	Unassigned	Unassigned	Unassigned	Unassigned	Unassigned	Unassigned	Unassigned	Unassigned	Unassigned	Unassigned	Unassigned	Unassigned	Unassigned	Unassigned	Unassigned	Unassigned	Unassigned	Unassigned	Unassigned	Unassigned	Unassigned	Unassigned	Unassigned	Unassigned
vir_101	60470	High-quality	98.69	0	Unassigned	Unassigned	Unassigned	Unassigned	Unassigned	Unassigned	Unassigned	Unassigned	Unassigned	Unassigned	Unassigned	Unassigned	Unassigned	Unassigned	Unassigned	Unassigned	Unassigned	Unassigned	Unassigned	Unassigned	Unassigned	Unassigned	Unassigned	Unassigned
vir_102	60443	High-quality	100	0	Unassigned	Unassigned	Unassigned	Unassigned	Unassigned	Unassigned	Unassigned	Unassigned	Unassigned	Unassigned	Unassigned	Unassigned	Unassigned	Unassigned	Unassigned	Unassigned	Unassigned	Unassigned	Unassigned	Unassigned	Unassigned	Unassigned	Unassigned	Unassigned
vir_103	60277	High-quality	100	0	['Duplodnaviria']	['Duplodnaviria']	Unassigned	Unassigned	['Heunggongvirae']	['Heunggongvirae']	Unassigned	Unassigned	['Uroviricota']	['Uroviricota']	Unassigned	Unassigned	['Caudoviricetes']	['Caudoviricetes']	Unassigned	Unassigned	Unassigned	Unassigned	['f__Unclassified']	['f__Unclassified']	Unassigned	Unassigned	['Brunovirus']	['Brunovirus']
vir_104	60221	High-quality	100	0	Unassigned	Unassigned	Unassigned	Unassigned	Unassigned	Unassigned	Unassigned	Unassigned	Unassigned	Unassigned	Unassigned	Unassigned	Unassigned	Unassigned	Unassigned	Unassigned	Unassigned	Unassigned	Unassigned	Unassigned	Unassigned	Unassigned	Unassigned	Unassigned
vir_105	59352	High-quality	92.54	0	Unassigned	Unassigned	Unassigned	Unassigned	Unassigned	Unassigned	Unassigned	Unassigned	Unassigned	Unassigned	Unassigned	Unassigned	Unassigned	Unassigned	Unassigned	Unassigned	Unassigned	Unassigned	Unassigned	Unassigned	Unassigned	Unassigned	Unassigned	Unassigned
vir_106	59211	High-quality	100	0	Unassigned	Unassigned	Unassigned	Unassigned	Unassigned	Unassigned	Unassigned	Unassigned	Unassigned	Unassigned	Unassigned	Unassigned	Unassigned	Unassigned	Unassigned	Unassigned	Unassigned	Unassigned	Unassigned	Unassigned	Unassigned	Unassigned	Unassigned	Unassigned
vir_107	58993	High-quality	100	0	Unassigned	Unassigned	Unassigned	Unassigned	Unassigned	Unassigned	Unassigned	Unassigned	Unassigned	Unassigned	Unassigned	Unassigned	Unassigned	Unassigned	Unassigned	Unassigned	Unassigned	Unassigned	Unassigned	Unassigned	Unassigned	Unassigned	Unassigned	Unassigned
vir_108	58859	High-quality	100	0	Unassigned	Unassigned	Unassigned	Unassigned	Unassigned	Unassigned	Unassigned	Unassigned	Unassigned	Unassigned	Unassigned	Unassigned	Unassigned	Unassigned	Unassigned	Unassigned	Unassigned	Unassigned	Unassigned	Unassigned	Unassigned	Unassigned	Unassigned	Unassigned
vir_109	58825	High-quality	100	0	Unassigned	Unassigned	Unassigned	Unassigned	Unassigned	Unassigned	Unassigned	Unassigned	Unassigned	Unassigned	Unassigned	Unassigned	Unassigned	Unassigned	Unassigned	Unassigned	Unassigned	Unassigned	Unassigned	Unassigned	Unassigned	Unassigned	Unassigned	Unassigned
vir_110	58405	High-quality	95.7	0	Unassigned	Unassigned	Unassigned	Unassigned	Unassigned	Unassigned	Unassigned	Unassigned	Unassigned	Unassigned	Unassigned	Unassigned	Unassigned	Unassigned	Unassigned	Unassigned	Unassigned	Unassigned	Unassigned	Unassigned	Unassigned	Unassigned	Unassigned	Unassigned
vir_111	58360	High-quality	100	0	Unassigned	Unassigned	Unassigned	Unassigned	Unassigned	Unassigned	Unassigned	Unassigned	Unassigned	Unassigned	Unassigned	Unassigned	Unassigned	Unassigned	Unassigned	Unassigned	Unassigned	Unassigned	Unassigned	Unassigned	Unassigned	Unassigned	Unassigned	Unassigned
vir_112	58328	High-quality	100	0	Unassigned	Unassigned	Unassigned	Unassigned	Unassigned	Unassigned	Unassigned	Unassigned	Unassigned	Unassigned	Unassigned	Unassigned	Unassigned	Unassigned	Unassigned	Unassigned	Unassigned	Unassigned	Unassigned	Unassigned	Unassigned	Unassigned	Unassigned	Unassigned
vir_113	58255	High-quality	100	0	Unassigned	Unassigned	Unassigned	Unassigned	Unassigned	Unassigned	Unassigned	Unassigned	Unassigned	Unassigned	Unassigned	Unassigned	Unassigned	Unassigned	Unassigned	Unassigned	Unassigned	Unassigned	Unassigned	Unassigned	Unassigned	Unassigned	Unassigned	Unassigned
vir_114	57378	High-quality	100	0	Unassigned	Unassigned	Unassigned	Unassigned	Unassigned	Unassigned	Unassigned	Unassigned	Unassigned	Unassigned	Unassigned	Unassigned	Unassigned	Unassigned	Unassigned	Unassigned	Unassigned	Unassigned	Unassigned	Unassigned	Unassigned	Unassigned	Unassigned	Unassigned
vir_115	57184	High-quality	100	0	Unassigned	Unassigned	Unassigned	Unassigned	Unassigned	Unassigned	Unassigned	Unassigned	Unassigned	Unassigned	Unassigned	Unassigned	Unassigned	Unassigned	Unassigned	Unassigned	Unassigned	Unassigned	Unassigned	Unassigned	Unassigned	Unassigned	Unassigned	Unassigned
vir_116	56331	High-quality	100	0	Unassigned	Unassigned	Unassigned	Unassigned	Unassigned	Unassigned	Unassigned	Unassigned	Unassigned	Unassigned	Unassigned	Unassigned	Unassigned	Unassigned	Unassigned	Unassigned	Unassigned	Unassigned	Unassigned	Unassigned	Unassigned	Unassigned	Unassigned	Unassigned
vir_117	56279	High-quality	100	0	Unassigned	Unassigned	Unassigned	Unassigned	Unassigned	Unassigned	Unassigned	Unassigned	Unassigned	Unassigned	Unassigned	Unassigned	Unassigned	Unassigned	Unassigned	Unassigned	Unassigned	Unassigned	Unassigned	Unassigned	Unassigned	Unassigned	Unassigned	Unassigned
vir_118	55841	High-quality	100	0	Unassigned	Unassigned	Unassigned	Unassigned	Unassigned	Unassigned	Unassigned	Unassigned	Unassigned	Unassigned	Unassigned	Unassigned	Unassigned	Unassigned	Unassigned	Unassigned	Unassigned	Unassigned	Unassigned	Unassigned	Unassigned	Unassigned	Unassigned	Unassigned
vir_119	55679	High-quality	100	0	Unassigned	Unassigned	Unassigned	Unassigned	Unassigned	Unassigned	Unassigned	Unassigned	Unassigned	Unassigned	Unassigned	Unassigned	Unassigned	Unassigned	Unassigned	Unassigned	Unassigned	Unassigned	Unassigned	Unassigned	Unassigned	Unassigned	Unassigned	Unassigned
vir_120	55467	High-quality	100	0	Unassigned	Unassigned	Unassigned	Unassigned	Unassigned	Unassigned	Unassigned	Unassigned	Unassigned	Unassigned	Unassigned	Unassigned	Unassigned	Unassigned	Unassigned	Unassigned	Unassigned	Unassigned	Unassigned	Unassigned	Unassigned	Unassigned	Unassigned	Unassigned
vir_121	54453	High-quality	99.63	0	Unassigned	Unassigned	Unassigned	Unassigned	Unassigned	Unassigned	Unassigned	Unassigned	Unassigned	Unassigned	Unassigned	Unassigned	Unassigned	Unassigned	Unassigned	Unassigned	Unassigned	Unassigned	Unassigned	Unassigned	Unassigned	Unassigned	Unassigned	Unassigned
vir_122	54407	High-quality	94.91	0	Unassigned	Unassigned	Unassigned	Unassigned	Unassigned	Unassigned	Unassigned	Unassigned	Unassigned	Unassigned	Unassigned	Unassigned	Unassigned	Unassigned	Unassigned	Unassigned	Unassigned	Unassigned	Unassigned	Unassigned	Unassigned	Unassigned	Unassigned	Unassigned
vir_123	54299	High-quality	96.67	0	Unassigned	Unassigned	Unassigned	Unassigned	Unassigned	Unassigned	Unassigned	Unassigned	Unassigned	Unassigned	Unassigned	Unassigned	Unassigned	Unassigned	Unassigned	Unassigned	Unassigned	Unassigned	Unassigned	Unassigned	Unassigned	Unassigned	Unassigned	Unassigned
vir_124	53833	High-quality	100	0	Unassigned	Unassigned	Unassigned	Unassigned	Unassigned	Unassigned	Unassigned	Unassigned	Unassigned	Unassigned	Unassigned	Unassigned	Unassigned	Unassigned	Unassigned	Unassigned	Unassigned	Unassigned	Unassigned	Unassigned	Unassigned	Unassigned	Unassigned	Unassigned
vir_125	53738	High-quality	100	0	Unassigned	Unassigned	Unassigned	Unassigned	Unassigned	Unassigned	Unassigned	Unassigned	Unassigned	Unassigned	Unassigned	Unassigned	Unassigned	Unassigned	Unassigned	Unassigned	Unassigned	Unassigned	Unassigned	Unassigned	Unassigned	Unassigned	Unassigned	Unassigned
vir_126	53128	High-quality	100	0	Unassigned	Unassigned	Unassigned	Unassigned	Unassigned	Unassigned	Unassigned	Unassigned	Unassigned	Unassigned	Unassigned	Unassigned	Unassigned	Unassigned	Unassigned	Unassigned	Unassigned	Unassigned	Unassigned	Unassigned	Unassigned	Unassigned	Unassigned	Unassigned
vir_127	53048	High-quality	100	0	Unassigned	Unassigned	Unassigned	Unassigned	Unassigned	Unassigned	Unassigned	Unassigned	Unassigned	Unassigned	Unassigned	Unassigned	Unassigned	Unassigned	Unassigned	Unassigned	Unassigned	Unassigned	['f__Unclassified']	['f__Unclassified']	['Unclassified']	['Unclassified']	['f__Unclassified;g__Unclassified']	['f__Unclassified;g__Unclassified']
vir_128	52940	High-quality	100	0	Unassigned	Unassigned	Unassigned	Unassigned	Unassigned	Unassigned	Unassigned	Unassigned	Unassigned	Unassigned	Unassigned	Unassigned	Unassigned	Unassigned	Unassigned	Unassigned	Unassigned	Unassigned	Unassigned	Unassigned	Unassigned	Unassigned	Unassigned	Unassigned
vir_129	52786	High-quality	100	0	Unassigned	Unassigned	Unassigned	Unassigned	Unassigned	Unassigned	Unassigned	Unassigned	Unassigned	Unassigned	Unassigned	Unassigned	Unassigned	Unassigned	Unassigned	Unassigned	Unassigned	Unassigned	Unassigned	Unassigned	Unassigned	Unassigned	Unassigned	Unassigned
vir_13	304161	High-quality	100	0	Unassigned	Unassigned	Unassigned	Unassigned	Unassigned	Unassigned	Unassigned	Unassigned	Unassigned	Unassigned	Unassigned	Unassigned	Unassigned	Unassigned	Unassigned	Unassigned	Unassigned	Unassigned	Unassigned	Unassigned	Unassigned	Unassigned	Unassigned	Unassigned
vir_130	52704	High-quality	100	0	Unassigned	Unassigned	Unassigned	Unassigned	Unassigned	Unassigned	Unassigned	Unassigned	Unassigned	Unassigned	Unassigned	Unassigned	Unassigned	Unassigned	Unassigned	Unassigned	Unassigned	Unassigned	Unassigned	Unassigned	Unassigned	Unassigned	Unassigned	Unassigned
vir_131	52685	High-quality	100	0	Unassigned	Unassigned	Unassigned	Unassigned	Unassigned	Unassigned	Unassigned	Unassigned	Unassigned	Unassigned	Unassigned	Unassigned	Unassigned	Unassigned	Unassigned	Unassigned	Unassigned	Unassigned	Unassigned	Unassigned	Unassigned	Unassigned	Unassigned	Unassigned
vir_132	52583	High-quality	93.14	0	Unassigned	Unassigned	Unassigned	Unassigned	Unassigned	Unassigned	Unassigned	Unassigned	Unassigned	Unassigned	Unassigned	Unassigned	Unassigned	Unassigned	Unassigned	Unassigned	Unassigned	Unassigned	Unassigned	Unassigned	Unassigned	Unassigned	Unassigned	Unassigned
vir_133	52545	High-quality	100	0	Unassigned	Unassigned	Unassigned	Unassigned	Unassigned	Unassigned	Unassigned	Unassigned	Unassigned	Unassigned	Unassigned	Unassigned	Unassigned	Unassigned	Unassigned	Unassigned	Unassigned	Unassigned	Unassigned	Unassigned	Unassigned	Unassigned	Unassigned	Unassigned
vir_134	52408	High-quality	100	0	Unassigned	Unassigned	Unassigned	Unassigned	Unassigned	Unassigned	Unassigned	Unassigned	Unassigned	Unassigned	Unassigned	Unassigned	Unassigned	Unassigned	Unassigned	Unassigned	Unassigned	Unassigned	Unassigned	Unassigned	Unassigned	Unassigned	Unassigned	Unassigned
vir_135	52383	High-quality	100	0	Unassigned	Unassigned	Unassigned	Unassigned	Unassigned	Unassigned	Unassigned	Unassigned	Unassigned	Unassigned	Unassigned	Unassigned	Unassigned	Unassigned	Unassigned	Unassigned	Unassigned	Unassigned	['f__Unclassified']	['f__Unclassified']	['Unclassified']	['Unclassified']	['f__Unclassified;g__Unclassified']	['f__Unclassified;g__Unclassified']
vir_136	52214	High-quality	99.69	0	Unassigned	Unassigned	Unassigned	Unassigned	Unassigned	Unassigned	Unassigned	Unassigned	Unassigned	Unassigned	Unassigned	Unassigned	Unassigned	Unassigned	Unassigned	Unassigned	Unassigned	Unassigned	Unassigned	Unassigned	Unassigned	Unassigned	Unassigned	Unassigned
vir_137	51950	High-quality	100	0	Unassigned	Unassigned	Unassigned	Unassigned	Unassigned	Unassigned	Unassigned	Unassigned	Unassigned	Unassigned	Unassigned	Unassigned	Unassigned	Unassigned	Unassigned	Unassigned	Unassigned	Unassigned	Unassigned	Unassigned	Unassigned	Unassigned	Unassigned	Unassigned
vir_138	51900	High-quality	100	0	Unassigned	Unassigned	Unassigned	Unassigned	Unassigned	Unassigned	Unassigned	Unassigned	Unassigned	Unassigned	Unassigned	Unassigned	Unassigned	Unassigned	Unassigned	Unassigned	Unassigned	Unassigned	Unassigned	Unassigned	Unassigned	Unassigned	Unassigned	Unassigned
vir_139	51891	High-quality	100	0	Unassigned	Unassigned	Unassigned	Unassigned	Unassigned	Unassigned	Unassigned	Unassigned	Unassigned	Unassigned	Unassigned	Unassigned	Unassigned	Unassigned	Unassigned	Unassigned	Unassigned	Unassigned	Unassigned	Unassigned	Unassigned	Unassigned	Unassigned	Unassigned
vir_14	297820	High-quality	100	0	Unassigned	Unassigned	Unassigned	Unassigned	Unassigned	Unassigned	Unassigned	Unassigned	Unassigned	Unassigned	Unassigned	Unassigned	Unassigned	Unassigned	Unassigned	Unassigned	Unassigned	Unassigned	Unassigned	Unassigned	Unassigned	Unassigned	Unassigned	Unassigned
vir_140	51722	High-quality	100	0	Unassigned	Unassigned	Unassigned	Unassigned	Unassigned	Unassigned	Unassigned	Unassigned	Unassigned	Unassigned	Unassigned	Unassigned	Unassigned	Unassigned	Unassigned	Unassigned	Unassigned	Unassigned	Unassigned	Unassigned	Unassigned	Unassigned	Unassigned	Unassigned
vir_141	51278	High-quality	100	0	Unassigned	Unassigned	Unassigned	Unassigned	Unassigned	Unassigned	Unassigned	Unassigned	Unassigned	Unassigned	Unassigned	Unassigned	Unassigned	Unassigned	Unassigned	Unassigned	Unassigned	Unassigned	Unassigned	Unassigned	Unassigned	Unassigned	Unassigned	Unassigned
vir_142	50706	High-quality	100	0	Unassigned	Unassigned	Unassigned	Unassigned	Unassigned	Unassigned	Unassigned	Unassigned	Unassigned	Unassigned	Unassigned	Unassigned	Unassigned	Unassigned	Unassigned	Unassigned	Unassigned	Unassigned	Unassigned	Unassigned	Unassigned	Unassigned	Unassigned	Unassigned
vir_143	50692	High-quality	100	0	Unassigned	Unassigned	Unassigned	Unassigned	Unassigned	Unassigned	Unassigned	Unassigned	Unassigned	Unassigned	Unassigned	Unassigned	Unassigned	Unassigned	Unassigned	Unassigned	Unassigned	Unassigned	Unassigned	Unassigned	Unassigned	Unassigned	Unassigned	Unassigned
vir_144	50637	High-quality	100	0	Unassigned	Unassigned	Unassigned	Unassigned	Unassigned	Unassigned	Unassigned	Unassigned	Unassigned	Unassigned	Unassigned	Unassigned	Unassigned	Unassigned	Unassigned	Unassigned	Unassigned	Unassigned	Unassigned	Unassigned	Unassigned	Unassigned	Unassigned	Unassigned
vir_145	50570	High-quality	100	0	Unassigned	Unassigned	Unassigned	Unassigned	Unassigned	Unassigned	Unassigned	Unassigned	Unassigned	Unassigned	Unassigned	Unassigned	Unassigned	Unassigned	Unassigned	Unassigned	Unassigned	Unassigned	Unassigned	Unassigned	Unassigned	Unassigned	Unassigned	Unassigned
vir_146	50540	High-quality	100	0	['Duplodnaviria']	['Duplodnaviria']	Unassigned	Unassigned	['Heunggongvirae']	['Heunggongvirae']	Unassigned	Unassigned	['Uroviricota']	['Uroviricota']	Unassigned	Unassigned	['Caudoviricetes']	['Caudoviricetes']	Unassigned	Unassigned	Unassigned	Unassigned	['Zobellviridae']	['Zobellviridae']	Unassigned	Unassigned	['Paundecimvirus', 'Melvirus', 'Citrovirus', 'Salinovirus']	['Paundecimvirus', 'Melvirus', 'Citrovirus', 'Salinovirus']
vir_147	50355	High-quality	100	0	Unassigned	Unassigned	Unassigned	Unassigned	Unassigned	Unassigned	Unassigned	Unassigned	Unassigned	Unassigned	Unassigned	Unassigned	Unassigned	Unassigned	Unassigned	Unassigned	Unassigned	Unassigned	Unassigned	Unassigned	Unassigned	Unassigned	Unassigned	Unassigned
vir_148	50197	High-quality	100	0	Unassigned	Unassigned	Unassigned	Unassigned	Unassigned	Unassigned	Unassigned	Unassigned	Unassigned	Unassigned	Unassigned	Unassigned	Unassigned	Unassigned	Unassigned	Unassigned	Unassigned	Unassigned	Unassigned	Unassigned	Unassigned	Unassigned	Unassigned	Unassigned
vir_149	50132	High-quality	92.33	0	Unassigned	Unassigned	Unassigned	Unassigned	Unassigned	Unassigned	Unassigned	Unassigned	Unassigned	Unassigned	Unassigned	Unassigned	Unassigned	Unassigned	Unassigned	Unassigned	Unassigned	Unassigned	Unassigned	Unassigned	Unassigned	Unassigned	Unassigned	Unassigned
vir_15	254157	High-quality	98.3	0	Unassigned	Unassigned	Unassigned	Unassigned	Unassigned	Unassigned	Unassigned	Unassigned	Unassigned	Unassigned	Unassigned	Unassigned	Unassigned	Unassigned	Unassigned	Unassigned	Unassigned	Unassigned	Unassigned	Unassigned	Unassigned	Unassigned	Unassigned	Unassigned
vir_150	50021	High-quality	100	0	Unassigned	Unassigned	Unassigned	Unassigned	Unassigned	Unassigned	Unassigned	Unassigned	Unassigned	Unassigned	Unassigned	Unassigned	Unassigned	Unassigned	Unassigned	Unassigned	Unassigned	Unassigned	Unassigned	Unassigned	Unassigned	Unassigned	Unassigned	Unassigned
vir_151	49992	High-quality	100	0	['Duplodnaviria']	['Duplodnaviria']	Unassigned	Unassigned	['Heunggongvirae']	['Heunggongvirae']	Unassigned	Unassigned	['Uroviricota']	['Uroviricota']	Unassigned	Unassigned	['Caudoviricetes']	['Caudoviricetes']	Unassigned	Unassigned	Unassigned	Unassigned	['f__Unclassified']	['f__Unclassified']	['Unclassified']	['Unclassified']	['Ficleduovirus', 'f__Unclassified;g__Unclassified']	['Ficleduovirus', 'f__Unclassified;g__Unclassified']
vir_152	49962	High-quality	100	0	Unassigned	Unassigned	Unassigned	Unassigned	Unassigned	Unassigned	Unassigned	Unassigned	Unassigned	Unassigned	Unassigned	Unassigned	Unassigned	Unassigned	Unassigned	Unassigned	Unassigned	Unassigned	Unassigned	Unassigned	Unassigned	Unassigned	Unassigned	Unassigned
vir_153	49731	High-quality	100	0	Unassigned	Unassigned	Unassigned	Unassigned	Unassigned	Unassigned	Unassigned	Unassigned	Unassigned	Unassigned	Unassigned	Unassigned	Unassigned	Unassigned	Unassigned	Unassigned	Unassigned	Unassigned	Unassigned	Unassigned	Unassigned	Unassigned	Unassigned	Unassigned
vir_155	49281	High-quality	100	0	Unassigned	Unassigned	Unassigned	Unassigned	Unassigned	Unassigned	Unassigned	Unassigned	Unassigned	Unassigned	Unassigned	Unassigned	Unassigned	Unassigned	Unassigned	Unassigned	Unassigned	Unassigned	Unassigned	Unassigned	Unassigned	Unassigned	Unassigned	Unassigned
vir_156	49065	High-quality	100	0	['Duplodnaviria']	['Duplodnaviria']	Unassigned	Unassigned	['Heunggongvirae']	['Heunggongvirae']	Unassigned	Unassigned	['Uroviricota']	['Uroviricota']	Unassigned	Unassigned	['Caudoviricetes']	['Caudoviricetes']	Unassigned	Unassigned	Unassigned	Unassigned	['Zobellviridae']	['Zobellviridae']	Unassigned	Unassigned	['Paundecimvirus', 'Melvirus', 'Citrovirus', 'Salinovirus']	['Paundecimvirus', 'Melvirus', 'Citrovirus', 'Salinovirus']
vir_157	48948	High-quality	100	0	Unassigned	Unassigned	Unassigned	Unassigned	Unassigned	Unassigned	Unassigned	Unassigned	Unassigned	Unassigned	Unassigned	Unassigned	Unassigned	Unassigned	Unassigned	Unassigned	Unassigned	Unassigned	Unassigned	Unassigned	Unassigned	Unassigned	Unassigned	Unassigned
vir_158	48823	High-quality	100	0	Unassigned	Unassigned	Unassigned	Unassigned	Unassigned	Unassigned	Unassigned	Unassigned	Unassigned	Unassigned	Unassigned	Unassigned	Unassigned	Unassigned	Unassigned	Unassigned	Unassigned	Unassigned	Unassigned	Unassigned	Unassigned	Unassigned	Unassigned	Unassigned
vir_159	48818	High-quality	100	0	Unassigned	Unassigned	Unassigned	Unassigned	Unassigned	Unassigned	Unassigned	Unassigned	Unassigned	Unassigned	Unassigned	Unassigned	Unassigned	Unassigned	Unassigned	Unassigned	Unassigned	Unassigned	Unassigned	Unassigned	Unassigned	Unassigned	Unassigned	Unassigned
vir_16	227339	High-quality	100	0	Unassigned	Unassigned	Unassigned	Unassigned	Unassigned	Unassigned	Unassigned	Unassigned	Unassigned	Unassigned	Unassigned	Unassigned	Unassigned	Unassigned	Unassigned	Unassigned	Unassigned	Unassigned	Unassigned	Unassigned	Unassigned	Unassigned	Unassigned	Unassigned
vir_160	48809	High-quality	100	0	Unassigned	Unassigned	Unassigned	Unassigned	Unassigned	Unassigned	Unassigned	Unassigned	Unassigned	Unassigned	Unassigned	Unassigned	Unassigned	Unassigned	Unassigned	Unassigned	Unassigned	Unassigned	Unassigned	Unassigned	Unassigned	Unassigned	Unassigned	Unassigned
vir_161	48809	High-quality	100	0	Unassigned	Unassigned	Unassigned	Unassigned	Unassigned	Unassigned	Unassigned	Unassigned	Unassigned	Unassigned	Unassigned	Unassigned	Unassigned	Unassigned	Unassigned	Unassigned	Unassigned	Unassigned	Unassigned	Unassigned	Unassigned	Unassigned	Unassigned	Unassigned
vir_162	48692	High-quality	100	0	Unassigned	Unassigned	Unassigned	Unassigned	Unassigned	Unassigned	Unassigned	Unassigned	Unassigned	Unassigned	Unassigned	Unassigned	Unassigned	Unassigned	Unassigned	Unassigned	Unassigned	Unassigned	Unassigned	Unassigned	Unassigned	Unassigned	Unassigned	Unassigned
vir_163	48106	High-quality	100	0	Unassigned	Unassigned	Unassigned	Unassigned	Unassigned	Unassigned	Unassigned	Unassigned	Unassigned	Unassigned	Unassigned	Unassigned	Unassigned	Unassigned	Unassigned	Unassigned	Unassigned	Unassigned	Unassigned	Unassigned	Unassigned	Unassigned	Unassigned	Unassigned
vir_164	47891	High-quality	94.47	0	Unassigned	Unassigned	Unassigned	Unassigned	Unassigned	Unassigned	Unassigned	Unassigned	Unassigned	Unassigned	Unassigned	Unassigned	Unassigned	Unassigned	Unassigned	Unassigned	Unassigned	Unassigned	Unassigned	Unassigned	Unassigned	Unassigned	Unassigned	Unassigned
vir_165	47884	High-quality	99.06	0	Unassigned	Unassigned	Unassigned	Unassigned	Unassigned	Unassigned	Unassigned	Unassigned	Unassigned	Unassigned	Unassigned	Unassigned	Unassigned	Unassigned	Unassigned	Unassigned	Unassigned	Unassigned	Unassigned	Unassigned	Unassigned	Unassigned	Unassigned	Unassigned
vir_166	47766	High-quality	99.78	0	Unassigned	Unassigned	Unassigned	Unassigned	Unassigned	Unassigned	Unassigned	Unassigned	Unassigned	Unassigned	Unassigned	Unassigned	Unassigned	Unassigned	Unassigned	Unassigned	Unassigned	Unassigned	Unassigned	Unassigned	Unassigned	Unassigned	Unassigned	Unassigned
vir_167	47711	High-quality	96	0	Unassigned	Unassigned	Unassigned	Unassigned	Unassigned	Unassigned	Unassigned	Unassigned	Unassigned	Unassigned	Unassigned	Unassigned	Unassigned	Unassigned	Unassigned	Unassigned	Unassigned	Unassigned	Unassigned	Unassigned	Unassigned	Unassigned	Unassigned	Unassigned
vir_168	47619	High-quality	98.22	0	Unassigned	Unassigned	Unassigned	Unassigned	Unassigned	Unassigned	Unassigned	Unassigned	Unassigned	Unassigned	Unassigned	Unassigned	Unassigned	Unassigned	Unassigned	Unassigned	Unassigned	Unassigned	Unassigned	Unassigned	Unassigned	Unassigned	Unassigned	Unassigned
vir_169	47616	High-quality	100	0	Unassigned	Unassigned	Unassigned	Unassigned	Unassigned	Unassigned	Unassigned	Unassigned	Unassigned	Unassigned	Unassigned	Unassigned	Unassigned	Unassigned	Unassigned	Unassigned	Unassigned	Unassigned	Unassigned	Unassigned	Unassigned	Unassigned	Unassigned	Unassigned
vir_170	47590	High-quality	94.84	0	Unassigned	Unassigned	Unassigned	Unassigned	Unassigned	Unassigned	Unassigned	Unassigned	Unassigned	Unassigned	Unassigned	Unassigned	Unassigned	Unassigned	Unassigned	Unassigned	Unassigned	Unassigned	Unassigned	Unassigned	Unassigned	Unassigned	Unassigned	Unassigned
vir_171	47383	High-quality	100	0	Unassigned	Unassigned	Unassigned	Unassigned	Unassigned	Unassigned	Unassigned	Unassigned	Unassigned	Unassigned	Unassigned	Unassigned	Unassigned	Unassigned	Unassigned	Unassigned	Unassigned	Unassigned	Unassigned	Unassigned	Unassigned	Unassigned	Unassigned	Unassigned
vir_172	47329	High-quality	100	0	Unassigned	Unassigned	Unassigned	Unassigned	Unassigned	Unassigned	Unassigned	Unassigned	Unassigned	Unassigned	Unassigned	Unassigned	Unassigned	Unassigned	Unassigned	Unassigned	Unassigned	Unassigned	Unassigned	Unassigned	Unassigned	Unassigned	Unassigned	Unassigned
vir_173	47266	High-quality	100	0	Unassigned	Unassigned	Unassigned	Unassigned	Unassigned	Unassigned	Unassigned	Unassigned	Unassigned	Unassigned	Unassigned	Unassigned	Unassigned	Unassigned	Unassigned	Unassigned	Unassigned	Unassigned	Unassigned	Unassigned	Unassigned	Unassigned	Unassigned	Unassigned
vir_174	47224	High-quality	100	0	Unassigned	Unassigned	Unassigned	Unassigned	Unassigned	Unassigned	Unassigned	Unassigned	Unassigned	Unassigned	Unassigned	Unassigned	Unassigned	Unassigned	Unassigned	Unassigned	Unassigned	Unassigned	Unassigned	Unassigned	Unassigned	Unassigned	Unassigned	Unassigned
vir_175	47167	High-quality	100	0	Unassigned	Unassigned	Unassigned	Unassigned	Unassigned	Unassigned	Unassigned	Unassigned	Unassigned	Unassigned	Unassigned	Unassigned	Unassigned	Unassigned	Unassigned	Unassigned	Unassigned	Unassigned	Unassigned	Unassigned	Unassigned	Unassigned	Unassigned	Unassigned
vir_176	47041	High-quality	96.42	0	Unassigned	Unassigned	Unassigned	Unassigned	Unassigned	Unassigned	Unassigned	Unassigned	Unassigned	Unassigned	Unassigned	Unassigned	Unassigned	Unassigned	Unassigned	Unassigned	Unassigned	Unassigned	Unassigned	Unassigned	Unassigned	Unassigned	Unassigned	Unassigned
vir_177	47040	High-quality	100	0	Unassigned	Unassigned	Unassigned	Unassigned	Unassigned	Unassigned	Unassigned	Unassigned	Unassigned	Unassigned	Unassigned	Unassigned	Unassigned	Unassigned	Unassigned	Unassigned	Unassigned	Unassigned	Unassigned	Unassigned	Unassigned	Unassigned	Unassigned	Unassigned
vir_178	47004	High-quality	100	0	Unassigned	Unassigned	Unassigned	Unassigned	Unassigned	Unassigned	Unassigned	Unassigned	Unassigned	Unassigned	Unassigned	Unassigned	Unassigned	Unassigned	Unassigned	Unassigned	Unassigned	Unassigned	Unassigned	Unassigned	Unassigned	Unassigned	Unassigned	Unassigned
vir_179	46939	High-quality	100	0	Unassigned	Unassigned	Unassigned	Unassigned	Unassigned	Unassigned	Unassigned	Unassigned	Unassigned	Unassigned	Unassigned	Unassigned	Unassigned	Unassigned	Unassigned	Unassigned	Unassigned	Unassigned	Unassigned	Unassigned	Unassigned	Unassigned	Unassigned	Unassigned
vir_18	199741	High-quality	100	0	Unassigned	Unassigned	Unassigned	Unassigned	Unassigned	Unassigned	Unassigned	Unassigned	Unassigned	Unassigned	Unassigned	Unassigned	Unassigned	Unassigned	Unassigned	Unassigned	Unassigned	Unassigned	Unassigned	Unassigned	Unassigned	Unassigned	Unassigned	Unassigned
vir_180	46888	High-quality	97.78	0	Unassigned	Unassigned	Unassigned	Unassigned	Unassigned	Unassigned	Unassigned	Unassigned	Unassigned	Unassigned	Unassigned	Unassigned	Unassigned	Unassigned	Unassigned	Unassigned	Unassigned	Unassigned	Unassigned	Unassigned	Unassigned	Unassigned	Unassigned	Unassigned
vir_181	46582	High-quality	100	0	Unassigned	Unassigned	Unassigned	Unassigned	Unassigned	Unassigned	Unassigned	Unassigned	Unassigned	Unassigned	Unassigned	Unassigned	Unassigned	Unassigned	Unassigned	Unassigned	Unassigned	Unassigned	Unassigned	Unassigned	Unassigned	Unassigned	Unassigned	Unassigned
vir_182	46528	High-quality	100	0	Unassigned	Unassigned	Unassigned	Unassigned	Unassigned	Unassigned	Unassigned	Unassigned	Unassigned	Unassigned	Unassigned	Unassigned	Unassigned	Unassigned	Unassigned	Unassigned	Unassigned	Unassigned	Unassigned	Unassigned	Unassigned	Unassigned	Unassigned	Unassigned
vir_183	46480	High-quality	100	0	Unassigned	Unassigned	Unassigned	Unassigned	Unassigned	Unassigned	Unassigned	Unassigned	Unassigned	Unassigned	Unassigned	Unassigned	Unassigned	Unassigned	Unassigned	Unassigned	Unassigned	Unassigned	Unassigned	Unassigned	Unassigned	Unassigned	Unassigned	Unassigned
vir_184	46474	High-quality	100	0	Unassigned	Unassigned	Unassigned	Unassigned	Unassigned	Unassigned	Unassigned	Unassigned	Unassigned	Unassigned	Unassigned	Unassigned	Unassigned	Unassigned	Unassigned	Unassigned	Unassigned	Unassigned	Unassigned	Unassigned	Unassigned	Unassigned	Unassigned	Unassigned
vir_185	46473	High-quality	100	0	Unassigned	Unassigned	Unassigned	Unassigned	Unassigned	Unassigned	Unassigned	Unassigned	Unassigned	Unassigned	Unassigned	Unassigned	Unassigned	Unassigned	Unassigned	Unassigned	Unassigned	Unassigned	Unassigned	Unassigned	Unassigned	Unassigned	Unassigned	Unassigned
vir_186	46443	High-quality	100	0	Unassigned	Unassigned	Unassigned	Unassigned	Unassigned	Unassigned	Unassigned	Unassigned	Unassigned	Unassigned	Unassigned	Unassigned	Unassigned	Unassigned	Unassigned	Unassigned	Unassigned	Unassigned	Unassigned	Unassigned	Unassigned	Unassigned	Unassigned	Unassigned
vir_187	46418	High-quality	93.8	0	Unassigned	Unassigned	Unassigned	Unassigned	Unassigned	Unassigned	Unassigned	Unassigned	Unassigned	Unassigned	Unassigned	Unassigned	Unassigned	Unassigned	Unassigned	Unassigned	Unassigned	Unassigned	Unassigned	Unassigned	Unassigned	Unassigned	Unassigned	Unassigned
vir_188	46401	High-quality	100	0	Unassigned	Unassigned	Unassigned	Unassigned	Unassigned	Unassigned	Unassigned	Unassigned	Unassigned	Unassigned	Unassigned	Unassigned	Unassigned	Unassigned	Unassigned	Unassigned	Unassigned	Unassigned	Unassigned	Unassigned	Unassigned	Unassigned	Unassigned	Unassigned
vir_189	46091	High-quality	100	0	Unassigned	Unassigned	Unassigned	Unassigned	Unassigned	Unassigned	Unassigned	Unassigned	Unassigned	Unassigned	Unassigned	Unassigned	Unassigned	Unassigned	Unassigned	Unassigned	Unassigned	Unassigned	Unassigned	Unassigned	Unassigned	Unassigned	Unassigned	Unassigned
vir_19	182057	High-quality	95.57	0	Unassigned	Unassigned	Unassigned	Unassigned	Unassigned	Unassigned	Unassigned	Unassigned	Unassigned	Unassigned	Unassigned	Unassigned	Unassigned	Unassigned	Unassigned	Unassigned	Unassigned	Unassigned	Unassigned	Unassigned	Unassigned	Unassigned	Unassigned	Unassigned
vir_190	46088	High-quality	100	0	Unassigned	Unassigned	Unassigned	Unassigned	Unassigned	Unassigned	Unassigned	Unassigned	Unassigned	Unassigned	Unassigned	Unassigned	Unassigned	Unassigned	Unassigned	Unassigned	Unassigned	Unassigned	Unassigned	Unassigned	Unassigned	Unassigned	Unassigned	Unassigned
vir_191	45923	High-quality	100	0	Unassigned	Unassigned	Unassigned	Unassigned	Unassigned	Unassigned	Unassigned	Unassigned	Unassigned	Unassigned	Unassigned	Unassigned	Unassigned	Unassigned	Unassigned	Unassigned	Unassigned	Unassigned	Unassigned	Unassigned	Unassigned	Unassigned	Unassigned	Unassigned
vir_192	45920	High-quality	100	0	Unassigned	Unassigned	Unassigned	Unassigned	Unassigned	Unassigned	Unassigned	Unassigned	Unassigned	Unassigned	Unassigned	Unassigned	Unassigned	Unassigned	Unassigned	Unassigned	Unassigned	Unassigned	Unassigned	Unassigned	Unassigned	Unassigned	Unassigned	Unassigned
vir_193	45918	High-quality	100	0	Unassigned	Unassigned	Unassigned	Unassigned	Unassigned	Unassigned	Unassigned	Unassigned	Unassigned	Unassigned	Unassigned	Unassigned	Unassigned	Unassigned	Unassigned	Unassigned	Unassigned	Unassigned	Unassigned	Unassigned	Unassigned	Unassigned	Unassigned	Unassigned
vir_194	45875	High-quality	97.74	0	Unassigned	Unassigned	Unassigned	Unassigned	Unassigned	Unassigned	Unassigned	Unassigned	Unassigned	Unassigned	Unassigned	Unassigned	Unassigned	Unassigned	Unassigned	Unassigned	Unassigned	Unassigned	Unassigned	Unassigned	Unassigned	Unassigned	Unassigned	Unassigned
vir_195	45863	High-quality	99.69	0	Unassigned	Unassigned	Unassigned	Unassigned	Unassigned	Unassigned	Unassigned	Unassigned	Unassigned	Unassigned	Unassigned	Unassigned	Unassigned	Unassigned	Unassigned	Unassigned	Unassigned	Unassigned	Unassigned	Unassigned	Unassigned	Unassigned	Unassigned	Unassigned
vir_196	45833	High-quality	100	0	Unassigned	Unassigned	Unassigned	Unassigned	Unassigned	Unassigned	Unassigned	Unassigned	Unassigned	Unassigned	Unassigned	Unassigned	Unassigned	Unassigned	Unassigned	Unassigned	Unassigned	Unassigned	Unassigned	Unassigned	Unassigned	Unassigned	Unassigned	Unassigned
vir_197	45824	High-quality	100	0	Unassigned	Unassigned	Unassigned	Unassigned	Unassigned	Unassigned	Unassigned	Unassigned	Unassigned	Unassigned	Unassigned	Unassigned	Unassigned	Unassigned	Unassigned	Unassigned	Unassigned	Unassigned	Unassigned	Unassigned	Unassigned	Unassigned	Unassigned	Unassigned
vir_198	45787	High-quality	100	0	Unassigned	Unassigned	Unassigned	Unassigned	Unassigned	Unassigned	Unassigned	Unassigned	Unassigned	Unassigned	Unassigned	Unassigned	Unassigned	Unassigned	Unassigned	Unassigned	Unassigned	Unassigned	Unassigned	Unassigned	Unassigned	Unassigned	Unassigned	Unassigned
vir_199	45773	High-quality	100	0	['Duplodnaviria']	['Duplodnaviria']	Unassigned	Unassigned	['Heunggongvirae']	['Heunggongvirae']	Unassigned	Unassigned	['Uroviricota']	['Uroviricota']	Unassigned	Unassigned	['Caudoviricetes']	['Caudoviricetes']	Unassigned	Unassigned	Unassigned	Unassigned	['Zobellviridae']	['Zobellviridae']	Unassigned	Unassigned	['Paundecimvirus', 'Melvirus', 'Citrovirus', 'Salinovirus']	['Paundecimvirus', 'Melvirus', 'Citrovirus', 'Salinovirus']
vir_20	175178	High-quality	100	0	Unassigned	Unassigned	Unassigned	Unassigned	Unassigned	Unassigned	Unassigned	Unassigned	Unassigned	Unassigned	Unassigned	Unassigned	Unassigned	Unassigned	Unassigned	Unassigned	Unassigned	Unassigned	Unassigned	Unassigned	Unassigned	Unassigned	Unassigned	Unassigned
vir_200	45648	High-quality	100	0	Unassigned	Unassigned	Unassigned	Unassigned	Unassigned	Unassigned	Unassigned	Unassigned	Unassigned	Unassigned	Unassigned	Unassigned	Unassigned	Unassigned	Unassigned	Unassigned	Unassigned	Unassigned	Unassigned	Unassigned	Unassigned	Unassigned	Unassigned	Unassigned
vir_201	45631	High-quality	100	0	Unassigned	Unassigned	Unassigned	Unassigned	Unassigned	Unassigned	Unassigned	Unassigned	Unassigned	Unassigned	Unassigned	Unassigned	Unassigned	Unassigned	Unassigned	Unassigned	Unassigned	Unassigned	Unassigned	Unassigned	Unassigned	Unassigned	Unassigned	Unassigned
vir_202	45574	High-quality	100	0	Unassigned	Unassigned	Unassigned	Unassigned	Unassigned	Unassigned	Unassigned	Unassigned	Unassigned	Unassigned	Unassigned	Unassigned	Unassigned	Unassigned	Unassigned	Unassigned	Unassigned	Unassigned	Unassigned	Unassigned	Unassigned	Unassigned	Unassigned	Unassigned
vir_203	45565	High-quality	95.78	0	Unassigned	Unassigned	Unassigned	Unassigned	Unassigned	Unassigned	Unassigned	Unassigned	Unassigned	Unassigned	Unassigned	Unassigned	Unassigned	Unassigned	Unassigned	Unassigned	Unassigned	Unassigned	Unassigned	Unassigned	Unassigned	Unassigned	Unassigned	Unassigned
vir_204	45390	High-quality	100	0	Unassigned	Unassigned	Unassigned	Unassigned	Unassigned	Unassigned	Unassigned	Unassigned	Unassigned	Unassigned	Unassigned	Unassigned	Unassigned	Unassigned	Unassigned	Unassigned	Unassigned	Unassigned	Unassigned	Unassigned	Unassigned	Unassigned	Unassigned	Unassigned
vir_205	45367	High-quality	100	0	Unassigned	Unassigned	Unassigned	Unassigned	Unassigned	Unassigned	Unassigned	Unassigned	Unassigned	Unassigned	Unassigned	Unassigned	Unassigned	Unassigned	Unassigned	Unassigned	Unassigned	Unassigned	Unassigned	Unassigned	Unassigned	Unassigned	Unassigned	Unassigned
vir_206	45338	High-quality	96.52	0	Unassigned	Unassigned	Unassigned	Unassigned	Unassigned	Unassigned	Unassigned	Unassigned	Unassigned	Unassigned	Unassigned	Unassigned	Unassigned	Unassigned	Unassigned	Unassigned	Unassigned	Unassigned	Unassigned	Unassigned	Unassigned	Unassigned	Unassigned	Unassigned
vir_207	45291	High-quality	100	0	Unassigned	Unassigned	Unassigned	Unassigned	Unassigned	Unassigned	Unassigned	Unassigned	Unassigned	Unassigned	Unassigned	Unassigned	Unassigned	Unassigned	Unassigned	Unassigned	Unassigned	Unassigned	Unassigned	Unassigned	Unassigned	Unassigned	Unassigned	Unassigned
vir_208	45272	High-quality	100	0	Unassigned	Unassigned	Unassigned	Unassigned	Unassigned	Unassigned	Unassigned	Unassigned	Unassigned	Unassigned	Unassigned	Unassigned	Unassigned	Unassigned	Unassigned	Unassigned	Unassigned	Unassigned	['f__Unclassified']	['f__Unclassified']	['Unclassified']	['Unclassified']	['f__Unclassified;g__Unclassified']	['f__Unclassified;g__Unclassified']
vir_209	45244	High-quality	100	0	Unassigned	Unassigned	Unassigned	Unassigned	Unassigned	Unassigned	Unassigned	Unassigned	Unassigned	Unassigned	Unassigned	Unassigned	Unassigned	Unassigned	Unassigned	Unassigned	Unassigned	Unassigned	Unassigned	Unassigned	Unassigned	Unassigned	Unassigned	Unassigned
vir_21	173665	High-quality	97.63	0	Unassigned	Unassigned	Unassigned	Unassigned	Unassigned	Unassigned	Unassigned	Unassigned	Unassigned	Unassigned	Unassigned	Unassigned	Unassigned	Unassigned	Unassigned	Unassigned	Unassigned	Unassigned	Unassigned	Unassigned	Unassigned	Unassigned	Unassigned	Unassigned
vir_210	45227	High-quality	100	0	Unassigned	Unassigned	Unassigned	Unassigned	Unassigned	Unassigned	Unassigned	Unassigned	Unassigned	Unassigned	Unassigned	Unassigned	Unassigned	Unassigned	Unassigned	Unassigned	Unassigned	Unassigned	Unassigned	Unassigned	Unassigned	Unassigned	Unassigned	Unassigned
vir_211	45188	High-quality	100	0	Unassigned	Unassigned	Unassigned	Unassigned	Unassigned	Unassigned	Unassigned	Unassigned	Unassigned	Unassigned	Unassigned	Unassigned	Unassigned	Unassigned	Unassigned	Unassigned	Unassigned	Unassigned	Unassigned	Unassigned	Unassigned	Unassigned	Unassigned	Unassigned
vir_212	45157	High-quality	90.3	0	Unassigned	Unassigned	Unassigned	Unassigned	Unassigned	Unassigned	Unassigned	Unassigned	Unassigned	Unassigned	Unassigned	Unassigned	Unassigned	Unassigned	Unassigned	Unassigned	Unassigned	Unassigned	Unassigned	Unassigned	Unassigned	Unassigned	Unassigned	Unassigned
vir_213	45149	High-quality	100	0	Unassigned	Unassigned	Unassigned	Unassigned	Unassigned	Unassigned	Unassigned	Unassigned	Unassigned	Unassigned	Unassigned	Unassigned	Unassigned	Unassigned	Unassigned	Unassigned	Unassigned	Unassigned	Unassigned	Unassigned	Unassigned	Unassigned	Unassigned	Unassigned
vir_214	45082	High-quality	100	0	Unassigned	Unassigned	Unassigned	Unassigned	Unassigned	Unassigned	Unassigned	Unassigned	Unassigned	Unassigned	Unassigned	Unassigned	Unassigned	Unassigned	Unassigned	Unassigned	Unassigned	Unassigned	Unassigned	Unassigned	Unassigned	Unassigned	Unassigned	Unassigned
vir_215	45032	High-quality	94.44	0	Unassigned	Unassigned	Unassigned	Unassigned	Unassigned	Unassigned	Unassigned	Unassigned	Unassigned	Unassigned	Unassigned	Unassigned	Unassigned	Unassigned	Unassigned	Unassigned	Unassigned	Unassigned	Unassigned	Unassigned	Unassigned	Unassigned	Unassigned	Unassigned
vir_216	44827	High-quality	100	0	Unassigned	Unassigned	Unassigned	Unassigned	Unassigned	Unassigned	Unassigned	Unassigned	Unassigned	Unassigned	Unassigned	Unassigned	Unassigned	Unassigned	Unassigned	Unassigned	Unassigned	Unassigned	Unassigned	Unassigned	Unassigned	Unassigned	Unassigned	Unassigned
vir_217	44811	High-quality	100	0	Unassigned	Unassigned	Unassigned	Unassigned	Unassigned	Unassigned	Unassigned	Unassigned	Unassigned	Unassigned	Unassigned	Unassigned	Unassigned	Unassigned	Unassigned	Unassigned	Unassigned	Unassigned	Unassigned	Unassigned	Unassigned	Unassigned	Unassigned	Unassigned
vir_218	44741	High-quality	93.72	0	Unassigned	Unassigned	Unassigned	Unassigned	Unassigned	Unassigned	Unassigned	Unassigned	Unassigned	Unassigned	Unassigned	Unassigned	Unassigned	Unassigned	Unassigned	Unassigned	Unassigned	Unassigned	Unassigned	Unassigned	Unassigned	Unassigned	Unassigned	Unassigned
vir_219	44719	High-quality	100	0	Unassigned	Unassigned	Unassigned	Unassigned	Unassigned	Unassigned	Unassigned	Unassigned	Unassigned	Unassigned	Unassigned	Unassigned	Unassigned	Unassigned	Unassigned	Unassigned	Unassigned	Unassigned	Unassigned	Unassigned	Unassigned	Unassigned	Unassigned	Unassigned
vir_22	169980	High-quality	100	0	Unassigned	Unassigned	Unassigned	Unassigned	Unassigned	Unassigned	Unassigned	Unassigned	Unassigned	Unassigned	Unassigned	Unassigned	Unassigned	Unassigned	Unassigned	Unassigned	Unassigned	Unassigned	Unassigned	Unassigned	Unassigned	Unassigned	Unassigned	Unassigned
vir_220	44714	High-quality	100	0	Unassigned	Unassigned	Unassigned	Unassigned	Unassigned	Unassigned	Unassigned	Unassigned	Unassigned	Unassigned	Unassigned	Unassigned	Unassigned	Unassigned	Unassigned	Unassigned	Unassigned	Unassigned	Unassigned	Unassigned	Unassigned	Unassigned	Unassigned	Unassigned
vir_221	44693	High-quality	100	0	['Duplodnaviria']	['Duplodnaviria']	Unassigned	Unassigned	['Heunggongvirae']	['Heunggongvirae']	Unassigned	Unassigned	['Uroviricota']	['Uroviricota']	Unassigned	Unassigned	['Caudoviricetes']	['Caudoviricetes']	Unassigned	Unassigned	Unassigned	Unassigned	['f__Unclassified']	['f__Unclassified']	Unassigned	Unassigned	['Myxoctovirus']	['Myxoctovirus']
vir_222	44668	High-quality	100	0	Unassigned	Unassigned	Unassigned	Unassigned	Unassigned	Unassigned	Unassigned	Unassigned	Unassigned	Unassigned	Unassigned	Unassigned	Unassigned	Unassigned	Unassigned	Unassigned	Unassigned	Unassigned	Unassigned	Unassigned	Unassigned	Unassigned	Unassigned	Unassigned
vir_223	44608	High-quality	96.51	0	Unassigned	Unassigned	Unassigned	Unassigned	Unassigned	Unassigned	Unassigned	Unassigned	Unassigned	Unassigned	Unassigned	Unassigned	Unassigned	Unassigned	Unassigned	Unassigned	Unassigned	Unassigned	Unassigned	Unassigned	Unassigned	Unassigned	Unassigned	Unassigned
vir_224	44590	High-quality	98.88	0	Unassigned	Unassigned	Unassigned	Unassigned	Unassigned	Unassigned	Unassigned	Unassigned	Unassigned	Unassigned	Unassigned	Unassigned	Unassigned	Unassigned	Unassigned	Unassigned	Unassigned	Unassigned	Unassigned	Unassigned	Unassigned	Unassigned	Unassigned	Unassigned
vir_225	44549	High-quality	100	0	Unassigned	Unassigned	Unassigned	Unassigned	Unassigned	Unassigned	Unassigned	Unassigned	Unassigned	Unassigned	Unassigned	Unassigned	Unassigned	Unassigned	Unassigned	Unassigned	Unassigned	Unassigned	Unassigned	Unassigned	Unassigned	Unassigned	Unassigned	Unassigned
vir_226	44523	High-quality	100	0	Unassigned	Unassigned	Unassigned	Unassigned	Unassigned	Unassigned	Unassigned	Unassigned	Unassigned	Unassigned	Unassigned	Unassigned	Unassigned	Unassigned	Unassigned	Unassigned	Unassigned	Unassigned	Unassigned	Unassigned	Unassigned	Unassigned	Unassigned	Unassigned
vir_227	44450	High-quality	100	0	Unassigned	Unassigned	Unassigned	Unassigned	Unassigned	Unassigned	Unassigned	Unassigned	Unassigned	Unassigned	Unassigned	Unassigned	Unassigned	Unassigned	Unassigned	Unassigned	Unassigned	Unassigned	Unassigned	Unassigned	Unassigned	Unassigned	Unassigned	Unassigned
vir_228	44391	High-quality	100	0	Unassigned	Unassigned	Unassigned	Unassigned	Unassigned	Unassigned	Unassigned	Unassigned	Unassigned	Unassigned	Unassigned	Unassigned	Unassigned	Unassigned	Unassigned	Unassigned	Unassigned	Unassigned	Unassigned	Unassigned	Unassigned	Unassigned	Unassigned	Unassigned
vir_229	44391	High-quality	100	0	Unassigned	Unassigned	Unassigned	Unassigned	Unassigned	Unassigned	Unassigned	Unassigned	Unassigned	Unassigned	Unassigned	Unassigned	Unassigned	Unassigned	Unassigned	Unassigned	Unassigned	Unassigned	Unassigned	Unassigned	Unassigned	Unassigned	Unassigned	Unassigned
vir_23	166576	High-quality	100	0	Unassigned	Unassigned	Unassigned	Unassigned	Unassigned	Unassigned	Unassigned	Unassigned	Unassigned	Unassigned	Unassigned	Unassigned	Unassigned	Unassigned	Unassigned	Unassigned	Unassigned	Unassigned	Unassigned	Unassigned	Unassigned	Unassigned	Unassigned	Unassigned
vir_230	44340	High-quality	92.01	0	Unassigned	Unassigned	Unassigned	Unassigned	Unassigned	Unassigned	Unassigned	Unassigned	Unassigned	Unassigned	Unassigned	Unassigned	Unassigned	Unassigned	Unassigned	Unassigned	Unassigned	Unassigned	Unassigned	Unassigned	Unassigned	Unassigned	Unassigned	Unassigned
vir_231	44270	High-quality	100	0	Unassigned	Unassigned	Unassigned	Unassigned	Unassigned	Unassigned	Unassigned	Unassigned	Unassigned	Unassigned	Unassigned	Unassigned	Unassigned	Unassigned	Unassigned	Unassigned	Unassigned	Unassigned	Unassigned	Unassigned	Unassigned	Unassigned	Unassigned	Unassigned
vir_232	44186	High-quality	93.54	0	Unassigned	Unassigned	Unassigned	Unassigned	Unassigned	Unassigned	Unassigned	Unassigned	Unassigned	Unassigned	Unassigned	Unassigned	Unassigned	Unassigned	Unassigned	Unassigned	Unassigned	Unassigned	Unassigned	Unassigned	Unassigned	Unassigned	Unassigned	Unassigned
vir_233	44179	High-quality	100	0	Unassigned	Unassigned	Unassigned	Unassigned	Unassigned	Unassigned	Unassigned	Unassigned	Unassigned	Unassigned	Unassigned	Unassigned	Unassigned	Unassigned	Unassigned	Unassigned	Unassigned	Unassigned	Unassigned	Unassigned	Unassigned	Unassigned	Unassigned	Unassigned
vir_234	44063	High-quality	100	0	Unassigned	Unassigned	Unassigned	Unassigned	Unassigned	Unassigned	Unassigned	Unassigned	Unassigned	Unassigned	Unassigned	Unassigned	Unassigned	Unassigned	Unassigned	Unassigned	Unassigned	Unassigned	Unassigned	Unassigned	Unassigned	Unassigned	Unassigned	Unassigned
vir_235	44002	High-quality	100	0	Unassigned	Unassigned	Unassigned	Unassigned	Unassigned	Unassigned	Unassigned	Unassigned	Unassigned	Unassigned	Unassigned	Unassigned	Unassigned	Unassigned	Unassigned	Unassigned	Unassigned	Unassigned	Unassigned	Unassigned	Unassigned	Unassigned	Unassigned	Unassigned
vir_236	43929	High-quality	95.59	0	Unassigned	Unassigned	Unassigned	Unassigned	Unassigned	Unassigned	Unassigned	Unassigned	Unassigned	Unassigned	Unassigned	Unassigned	Unassigned	Unassigned	Unassigned	Unassigned	Unassigned	Unassigned	Unassigned	Unassigned	Unassigned	Unassigned	Unassigned	Unassigned
vir_237	43919	High-quality	100	0	Unassigned	Unassigned	Unassigned	Unassigned	Unassigned	Unassigned	Unassigned	Unassigned	Unassigned	Unassigned	Unassigned	Unassigned	Unassigned	Unassigned	Unassigned	Unassigned	Unassigned	Unassigned	Unassigned	Unassigned	Unassigned	Unassigned	Unassigned	Unassigned
vir_238	43739	High-quality	97.64	0	Unassigned	Unassigned	Unassigned	Unassigned	Unassigned	Unassigned	Unassigned	Unassigned	Unassigned	Unassigned	Unassigned	Unassigned	Unassigned	Unassigned	Unassigned	Unassigned	Unassigned	Unassigned	Unassigned	Unassigned	Unassigned	Unassigned	Unassigned	Unassigned
vir_239	43671	High-quality	100	0	Unassigned	Unassigned	Unassigned	Unassigned	Unassigned	Unassigned	Unassigned	Unassigned	Unassigned	Unassigned	Unassigned	Unassigned	Unassigned	Unassigned	Unassigned	Unassigned	Unassigned	Unassigned	['f__Unclassified']	['f__Unclassified']	['Unclassified']	['Unclassified']	['f__Unclassified;g__Unclassified']	['f__Unclassified;g__Unclassified']
vir_24	148485	High-quality	90.97	0	Unassigned	Unassigned	Unassigned	Unassigned	Unassigned	Unassigned	Unassigned	Unassigned	Unassigned	Unassigned	Unassigned	Unassigned	Unassigned	Unassigned	Unassigned	Unassigned	Unassigned	Unassigned	Unassigned	Unassigned	Unassigned	Unassigned	Unassigned	Unassigned
vir_240	43653	High-quality	100	0	['Duplodnaviria']	['Duplodnaviria']	Unassigned	Unassigned	['Heunggongvirae']	['Heunggongvirae']	Unassigned	Unassigned	['Uroviricota']	['Uroviricota']	Unassigned	Unassigned	['Caudoviricetes']	['Caudoviricetes']	Unassigned	Unassigned	Unassigned	Unassigned	['f__Unclassified']	['f__Unclassified']	Unassigned	Unassigned	['Myxoctovirus']	['Myxoctovirus']
vir_241	43609	High-quality	100	0	['Duplodnaviria']	['Duplodnaviria']	Unassigned	Unassigned	['Heunggongvirae']	['Heunggongvirae']	Unassigned	Unassigned	['Uroviricota']	['Uroviricota']	Unassigned	Unassigned	['Caudoviricetes']	['Caudoviricetes']	Unassigned	Unassigned	Unassigned	Unassigned	['f__Unclassified']	['f__Unclassified']	['Unclassified']	['Unclassified']	['Kafunavirus', 'f__Unclassified;g__Unclassified']	['Kafunavirus', 'f__Unclassified;g__Unclassified']
vir_242	43479	High-quality	100	0	Unassigned	Unassigned	Unassigned	Unassigned	Unassigned	Unassigned	Unassigned	Unassigned	Unassigned	Unassigned	Unassigned	Unassigned	Unassigned	Unassigned	Unassigned	Unassigned	Unassigned	Unassigned	Unassigned	Unassigned	Unassigned	Unassigned	Unassigned	Unassigned
vir_243	43365	High-quality	97.59	0	Unassigned	Unassigned	Unassigned	Unassigned	Unassigned	Unassigned	Unassigned	Unassigned	Unassigned	Unassigned	Unassigned	Unassigned	Unassigned	Unassigned	Unassigned	Unassigned	Unassigned	Unassigned	Unassigned	Unassigned	Unassigned	Unassigned	Unassigned	Unassigned
vir_244	43277	High-quality	93.49	0	Unassigned	Unassigned	Unassigned	Unassigned	Unassigned	Unassigned	Unassigned	Unassigned	Unassigned	Unassigned	Unassigned	Unassigned	Unassigned	Unassigned	Unassigned	Unassigned	Unassigned	Unassigned	Unassigned	Unassigned	Unassigned	Unassigned	Unassigned	Unassigned
vir_245	43244	High-quality	100	0	Unassigned	Unassigned	Unassigned	Unassigned	Unassigned	Unassigned	Unassigned	Unassigned	Unassigned	Unassigned	Unassigned	Unassigned	Unassigned	Unassigned	Unassigned	Unassigned	Unassigned	Unassigned	Unassigned	Unassigned	Unassigned	Unassigned	Unassigned	Unassigned
vir_246	43154	High-quality	100	0	Unassigned	Unassigned	Unassigned	Unassigned	Unassigned	Unassigned	Unassigned	Unassigned	Unassigned	Unassigned	Unassigned	Unassigned	Unassigned	Unassigned	Unassigned	Unassigned	Unassigned	Unassigned	Unassigned	Unassigned	Unassigned	Unassigned	Unassigned	Unassigned
vir_247	42973	High-quality	100	0	Unassigned	Unassigned	Unassigned	Unassigned	Unassigned	Unassigned	Unassigned	Unassigned	Unassigned	Unassigned	Unassigned	Unassigned	Unassigned	Unassigned	Unassigned	Unassigned	Unassigned	Unassigned	Unassigned	Unassigned	Unassigned	Unassigned	Unassigned	Unassigned
vir_248	42732	High-quality	100	0	Unassigned	Unassigned	Unassigned	Unassigned	Unassigned	Unassigned	Unassigned	Unassigned	Unassigned	Unassigned	Unassigned	Unassigned	Unassigned	Unassigned	Unassigned	Unassigned	Unassigned	Unassigned	Unassigned	Unassigned	Unassigned	Unassigned	Unassigned	Unassigned
vir_249	42705	High-quality	100	0	Unassigned	Unassigned	Unassigned	Unassigned	Unassigned	Unassigned	Unassigned	Unassigned	Unassigned	Unassigned	Unassigned	Unassigned	Unassigned	Unassigned	Unassigned	Unassigned	Unassigned	Unassigned	Unassigned	Unassigned	Unassigned	Unassigned	Unassigned	Unassigned
vir_25	128249	High-quality	100	0	Unassigned	Unassigned	Unassigned	Unassigned	Unassigned	Unassigned	Unassigned	Unassigned	Unassigned	Unassigned	Unassigned	Unassigned	Unassigned	Unassigned	Unassigned	Unassigned	Unassigned	Unassigned	Unassigned	Unassigned	Unassigned	Unassigned	Unassigned	Unassigned
vir_250	42686	High-quality	100	0	Unassigned	Unassigned	Unassigned	Unassigned	Unassigned	Unassigned	Unassigned	Unassigned	Unassigned	Unassigned	Unassigned	Unassigned	Unassigned	Unassigned	Unassigned	Unassigned	Unassigned	Unassigned	Unassigned	Unassigned	Unassigned	Unassigned	Unassigned	Unassigned
vir_251	42651	High-quality	100	0	Unassigned	Unassigned	Unassigned	Unassigned	Unassigned	Unassigned	Unassigned	Unassigned	Unassigned	Unassigned	Unassigned	Unassigned	Unassigned	Unassigned	Unassigned	Unassigned	Unassigned	Unassigned	Unassigned	Unassigned	Unassigned	Unassigned	Unassigned	Unassigned
vir_252	42610	High-quality	100	0	['Duplodnaviria']	['Duplodnaviria']	Unassigned	Unassigned	['Heunggongvirae']	['Heunggongvirae']	Unassigned	Unassigned	['Uroviricota']	['Uroviricota']	Unassigned	Unassigned	['Caudoviricetes']	['Caudoviricetes']	Unassigned	Unassigned	Unassigned	Unassigned	['f__Unclassified']	['f__Unclassified']	Unassigned	Unassigned	['Myxoctovirus']	['Myxoctovirus']
vir_253	42571	High-quality	90.75	0	Unassigned	Unassigned	Unassigned	Unassigned	Unassigned	Unassigned	Unassigned	Unassigned	Unassigned	Unassigned	Unassigned	Unassigned	Unassigned	Unassigned	Unassigned	Unassigned	Unassigned	Unassigned	Unassigned	Unassigned	Unassigned	Unassigned	Unassigned	Unassigned
vir_254	42565	High-quality	100	0	Unassigned	Unassigned	Unassigned	Unassigned	Unassigned	Unassigned	Unassigned	Unassigned	Unassigned	Unassigned	Unassigned	Unassigned	Unassigned	Unassigned	Unassigned	Unassigned	Unassigned	Unassigned	Unassigned	Unassigned	Unassigned	Unassigned	Unassigned	Unassigned
vir_255	42550	High-quality	93.83	0	Unassigned	Unassigned	Unassigned	Unassigned	Unassigned	Unassigned	Unassigned	Unassigned	Unassigned	Unassigned	Unassigned	Unassigned	Unassigned	Unassigned	Unassigned	Unassigned	Unassigned	Unassigned	['f__Unclassified']	['f__Unclassified']	['Unclassified']	['Unclassified']	['f__Unclassified;g__Unclassified']	['f__Unclassified;g__Unclassified']
vir_256	42548	High-quality	97.35	0	Unassigned	Unassigned	Unassigned	Unassigned	Unassigned	Unassigned	Unassigned	Unassigned	Unassigned	Unassigned	Unassigned	Unassigned	Unassigned	Unassigned	Unassigned	Unassigned	Unassigned	Unassigned	Unassigned	Unassigned	Unassigned	Unassigned	Unassigned	Unassigned
vir_257	42387	High-quality	100	0	Unassigned	Unassigned	Unassigned	Unassigned	Unassigned	Unassigned	Unassigned	Unassigned	Unassigned	Unassigned	Unassigned	Unassigned	Unassigned	Unassigned	Unassigned	Unassigned	Unassigned	Unassigned	Unassigned	Unassigned	Unassigned	Unassigned	Unassigned	Unassigned
vir_258	42373	High-quality	100	0	Unassigned	Unassigned	Unassigned	Unassigned	Unassigned	Unassigned	Unassigned	Unassigned	Unassigned	Unassigned	Unassigned	Unassigned	Unassigned	Unassigned	Unassigned	Unassigned	Unassigned	Unassigned	Unassigned	Unassigned	Unassigned	Unassigned	Unassigned	Unassigned
vir_259	42329	High-quality	100	0	Unassigned	Unassigned	Unassigned	Unassigned	Unassigned	Unassigned	Unassigned	Unassigned	Unassigned	Unassigned	Unassigned	Unassigned	Unassigned	Unassigned	Unassigned	Unassigned	Unassigned	Unassigned	Unassigned	Unassigned	Unassigned	Unassigned	Unassigned	Unassigned
vir_26	123418	High-quality	100	0	Unassigned	Unassigned	Unassigned	Unassigned	Unassigned	Unassigned	Unassigned	Unassigned	Unassigned	Unassigned	Unassigned	Unassigned	Unassigned	Unassigned	Unassigned	Unassigned	Unassigned	Unassigned	Unassigned	Unassigned	Unassigned	Unassigned	Unassigned	Unassigned
vir_260	42319	High-quality	100	0	Unassigned	Unassigned	Unassigned	Unassigned	Unassigned	Unassigned	Unassigned	Unassigned	Unassigned	Unassigned	Unassigned	Unassigned	Unassigned	Unassigned	Unassigned	Unassigned	Unassigned	Unassigned	Unassigned	Unassigned	Unassigned	Unassigned	Unassigned	Unassigned
vir_261	42312	High-quality	100	0	Unassigned	Unassigned	Unassigned	Unassigned	Unassigned	Unassigned	Unassigned	Unassigned	Unassigned	Unassigned	Unassigned	Unassigned	Unassigned	Unassigned	Unassigned	Unassigned	Unassigned	Unassigned	Unassigned	Unassigned	Unassigned	Unassigned	Unassigned	Unassigned
vir_262	42311	High-quality	100	0	Unassigned	Unassigned	Unassigned	Unassigned	Unassigned	Unassigned	Unassigned	Unassigned	Unassigned	Unassigned	Unassigned	Unassigned	Unassigned	Unassigned	Unassigned	Unassigned	Unassigned	Unassigned	Unassigned	Unassigned	Unassigned	Unassigned	Unassigned	Unassigned
vir_263	42250	High-quality	99.64	0	Unassigned	Unassigned	Unassigned	Unassigned	Unassigned	Unassigned	Unassigned	Unassigned	Unassigned	Unassigned	Unassigned	Unassigned	Unassigned	Unassigned	Unassigned	Unassigned	Unassigned	Unassigned	Unassigned	Unassigned	Unassigned	Unassigned	Unassigned	Unassigned
vir_264	42155	High-quality	100	0	Unassigned	Unassigned	Unassigned	Unassigned	Unassigned	Unassigned	Unassigned	Unassigned	Unassigned	Unassigned	Unassigned	Unassigned	Unassigned	Unassigned	Unassigned	Unassigned	Unassigned	Unassigned	Unassigned	Unassigned	Unassigned	Unassigned	Unassigned	Unassigned
vir_265	42047	High-quality	100	0	['Duplodnaviria']	['Duplodnaviria']	Unassigned	Unassigned	['Heunggongvirae']	['Heunggongvirae']	Unassigned	Unassigned	['Uroviricota']	['Uroviricota']	Unassigned	Unassigned	['Caudoviricetes']	['Caudoviricetes']	Unassigned	Unassigned	Unassigned	Unassigned	['f__Unclassified']	['f__Unclassified']	Unassigned	Unassigned	['Myxoctovirus']	['Myxoctovirus']
vir_266	42031	High-quality	100	0	Unassigned	Unassigned	Unassigned	Unassigned	Unassigned	Unassigned	Unassigned	Unassigned	Unassigned	Unassigned	Unassigned	Unassigned	Unassigned	Unassigned	Unassigned	Unassigned	Unassigned	Unassigned	Unassigned	Unassigned	Unassigned	Unassigned	Unassigned	Unassigned
vir_267	41917	High-quality	100	0	Unassigned	Unassigned	Unassigned	Unassigned	Unassigned	Unassigned	Unassigned	Unassigned	Unassigned	Unassigned	Unassigned	Unassigned	Unassigned	Unassigned	Unassigned	Unassigned	Unassigned	Unassigned	Unassigned	Unassigned	Unassigned	Unassigned	Unassigned	Unassigned
vir_268	41907	High-quality	100	0	Unassigned	Unassigned	Unassigned	Unassigned	Unassigned	Unassigned	Unassigned	Unassigned	Unassigned	Unassigned	Unassigned	Unassigned	Unassigned	Unassigned	Unassigned	Unassigned	Unassigned	Unassigned	Unassigned	Unassigned	Unassigned	Unassigned	Unassigned	Unassigned
vir_269	41906	High-quality	94.64	0	Unassigned	Unassigned	Unassigned	Unassigned	Unassigned	Unassigned	Unassigned	Unassigned	Unassigned	Unassigned	Unassigned	Unassigned	Unassigned	Unassigned	Unassigned	Unassigned	Unassigned	Unassigned	Unassigned	Unassigned	Unassigned	Unassigned	Unassigned	Unassigned
vir_27	120694	High-quality	100	0	Unassigned	Unassigned	Unassigned	Unassigned	Unassigned	Unassigned	Unassigned	Unassigned	Unassigned	Unassigned	Unassigned	Unassigned	Unassigned	Unassigned	Unassigned	Unassigned	Unassigned	Unassigned	Unassigned	Unassigned	Unassigned	Unassigned	Unassigned	Unassigned
vir_270	41891	High-quality	95.48	0	Unassigned	Unassigned	Unassigned	Unassigned	Unassigned	Unassigned	Unassigned	Unassigned	Unassigned	Unassigned	Unassigned	Unassigned	Unassigned	Unassigned	Unassigned	Unassigned	Unassigned	Unassigned	Unassigned	Unassigned	Unassigned	Unassigned	Unassigned	Unassigned
vir_271	41891	High-quality	99.67	0	Unassigned	Unassigned	Unassigned	Unassigned	Unassigned	Unassigned	Unassigned	Unassigned	Unassigned	Unassigned	Unassigned	Unassigned	Unassigned	Unassigned	Unassigned	Unassigned	Unassigned	Unassigned	Unassigned	Unassigned	Unassigned	Unassigned	Unassigned	Unassigned
vir_272	41884	High-quality	100	0	Unassigned	Unassigned	Unassigned	Unassigned	Unassigned	Unassigned	Unassigned	Unassigned	Unassigned	Unassigned	Unassigned	Unassigned	Unassigned	Unassigned	Unassigned	Unassigned	Unassigned	Unassigned	Unassigned	Unassigned	Unassigned	Unassigned	Unassigned	Unassigned
vir_273	41849	High-quality	100	0	Unassigned	Unassigned	Unassigned	Unassigned	Unassigned	Unassigned	Unassigned	Unassigned	Unassigned	Unassigned	Unassigned	Unassigned	Unassigned	Unassigned	Unassigned	Unassigned	Unassigned	Unassigned	Unassigned	Unassigned	Unassigned	Unassigned	Unassigned	Unassigned
vir_274	41835	High-quality	100	0	Unassigned	Unassigned	Unassigned	Unassigned	Unassigned	Unassigned	Unassigned	Unassigned	Unassigned	Unassigned	Unassigned	Unassigned	Unassigned	Unassigned	Unassigned	Unassigned	Unassigned	Unassigned	Unassigned	Unassigned	Unassigned	Unassigned	Unassigned	Unassigned
vir_275	41834	High-quality	97.33	0	Unassigned	Unassigned	Unassigned	Unassigned	Unassigned	Unassigned	Unassigned	Unassigned	Unassigned	Unassigned	Unassigned	Unassigned	Unassigned	Unassigned	Unassigned	Unassigned	Unassigned	Unassigned	Unassigned	Unassigned	Unassigned	Unassigned	Unassigned	Unassigned
vir_276	41803	High-quality	100	0	Unassigned	Unassigned	Unassigned	Unassigned	Unassigned	Unassigned	Unassigned	Unassigned	Unassigned	Unassigned	Unassigned	Unassigned	Unassigned	Unassigned	Unassigned	Unassigned	Unassigned	Unassigned	Unassigned	Unassigned	Unassigned	Unassigned	Unassigned	Unassigned
vir_277	41793	High-quality	100	0	Unassigned	Unassigned	Unassigned	Unassigned	Unassigned	Unassigned	Unassigned	Unassigned	Unassigned	Unassigned	Unassigned	Unassigned	Unassigned	Unassigned	Unassigned	Unassigned	Unassigned	Unassigned	Unassigned	Unassigned	Unassigned	Unassigned	Unassigned	Unassigned
vir_278	41778	High-quality	100	0	Unassigned	Unassigned	Unassigned	Unassigned	Unassigned	Unassigned	Unassigned	Unassigned	Unassigned	Unassigned	Unassigned	Unassigned	Unassigned	Unassigned	Unassigned	Unassigned	Unassigned	Unassigned	Unassigned	Unassigned	Unassigned	Unassigned	Unassigned	Unassigned
vir_279	41654	High-quality	99.73	0	Unassigned	Unassigned	Unassigned	Unassigned	Unassigned	Unassigned	Unassigned	Unassigned	Unassigned	Unassigned	Unassigned	Unassigned	Unassigned	Unassigned	Unassigned	Unassigned	Unassigned	Unassigned	Unassigned	Unassigned	Unassigned	Unassigned	Unassigned	Unassigned
vir_28	118353	High-quality	100	0	Unassigned	Unassigned	Unassigned	Unassigned	Unassigned	Unassigned	Unassigned	Unassigned	Unassigned	Unassigned	Unassigned	Unassigned	Unassigned	Unassigned	Unassigned	Unassigned	Unassigned	Unassigned	Unassigned	Unassigned	Unassigned	Unassigned	Unassigned	Unassigned
vir_280	41623	High-quality	95.09	0	Unassigned	Unassigned	Unassigned	Unassigned	Unassigned	Unassigned	Unassigned	Unassigned	Unassigned	Unassigned	Unassigned	Unassigned	Unassigned	Unassigned	Unassigned	Unassigned	Unassigned	Unassigned	Unassigned	Unassigned	Unassigned	Unassigned	Unassigned	Unassigned
vir_281	41573	High-quality	100	0	Unassigned	Unassigned	Unassigned	Unassigned	Unassigned	Unassigned	Unassigned	Unassigned	Unassigned	Unassigned	Unassigned	Unassigned	Unassigned	Unassigned	Unassigned	Unassigned	Unassigned	Unassigned	Unassigned	Unassigned	Unassigned	Unassigned	Unassigned	Unassigned
vir_282	41544	High-quality	100	0	Unassigned	Unassigned	Unassigned	Unassigned	Unassigned	Unassigned	Unassigned	Unassigned	Unassigned	Unassigned	Unassigned	Unassigned	Unassigned	Unassigned	Unassigned	Unassigned	Unassigned	Unassigned	Unassigned	Unassigned	Unassigned	Unassigned	Unassigned	Unassigned
vir_283	41529	High-quality	100	0	Unassigned	Unassigned	Unassigned	Unassigned	Unassigned	Unassigned	Unassigned	Unassigned	Unassigned	Unassigned	Unassigned	Unassigned	Unassigned	Unassigned	Unassigned	Unassigned	Unassigned	Unassigned	Unassigned	Unassigned	Unassigned	Unassigned	Unassigned	Unassigned
vir_284	41524	High-quality	100	0	Unassigned	Unassigned	Unassigned	Unassigned	Unassigned	Unassigned	Unassigned	Unassigned	Unassigned	Unassigned	Unassigned	Unassigned	Unassigned	Unassigned	Unassigned	Unassigned	Unassigned	Unassigned	['f__Unclassified']	['f__Unclassified']	['Unclassified']	['Unclassified']	['f__Unclassified;g__Unclassified']	['f__Unclassified;g__Unclassified']
vir_285	41235	High-quality	100	0	Unassigned	Unassigned	Unassigned	Unassigned	Unassigned	Unassigned	Unassigned	Unassigned	Unassigned	Unassigned	Unassigned	Unassigned	Unassigned	Unassigned	Unassigned	Unassigned	Unassigned	Unassigned	Unassigned	Unassigned	Unassigned	Unassigned	Unassigned	Unassigned
vir_286	41149	High-quality	98.14	0	Unassigned	Unassigned	Unassigned	Unassigned	Unassigned	Unassigned	Unassigned	Unassigned	Unassigned	Unassigned	Unassigned	Unassigned	Unassigned	Unassigned	Unassigned	Unassigned	Unassigned	Unassigned	Unassigned	Unassigned	Unassigned	Unassigned	Unassigned	Unassigned
vir_287	41109	High-quality	100	0	Unassigned	Unassigned	Unassigned	Unassigned	Unassigned	Unassigned	Unassigned	Unassigned	Unassigned	Unassigned	Unassigned	Unassigned	Unassigned	Unassigned	Unassigned	Unassigned	Unassigned	Unassigned	Unassigned	Unassigned	Unassigned	Unassigned	Unassigned	Unassigned
vir_288	41037	High-quality	100	0	Unassigned	Unassigned	Unassigned	Unassigned	Unassigned	Unassigned	Unassigned	Unassigned	Unassigned	Unassigned	Unassigned	Unassigned	Unassigned	Unassigned	Unassigned	Unassigned	Unassigned	Unassigned	Unassigned	Unassigned	Unassigned	Unassigned	Unassigned	Unassigned
vir_289	41017	High-quality	100	0	['Duplodnaviria']	['Duplodnaviria']	Unassigned	Unassigned	['Heunggongvirae']	['Heunggongvirae']	Unassigned	Unassigned	['Uroviricota']	['Uroviricota']	Unassigned	Unassigned	['Caudoviricetes']	['Caudoviricetes']	Unassigned	Unassigned	Unassigned	Unassigned	['f__Unclassified']	['f__Unclassified']	Unassigned	Unassigned	['Lentavirus', 'Lughvirus']	['Lentavirus', 'Lughvirus']
vir_29	115137	High-quality	100	0	Unassigned	Unassigned	Unassigned	Unassigned	Unassigned	Unassigned	Unassigned	Unassigned	Unassigned	Unassigned	Unassigned	Unassigned	Unassigned	Unassigned	Unassigned	Unassigned	Unassigned	Unassigned	Unassigned	Unassigned	Unassigned	Unassigned	Unassigned	Unassigned
vir_290	40997	High-quality	100	0	Unassigned	Unassigned	Unassigned	Unassigned	Unassigned	Unassigned	Unassigned	Unassigned	Unassigned	Unassigned	Unassigned	Unassigned	Unassigned	Unassigned	Unassigned	Unassigned	Unassigned	Unassigned	['f__Unclassified']	['f__Unclassified']	['Unclassified']	['Unclassified']	['f__Unclassified;g__Unclassified']	['f__Unclassified;g__Unclassified']
vir_291	40897	High-quality	100	0	Unassigned	Unassigned	Unassigned	Unassigned	Unassigned	Unassigned	Unassigned	Unassigned	Unassigned	Unassigned	Unassigned	Unassigned	Unassigned	Unassigned	Unassigned	Unassigned	Unassigned	Unassigned	Unassigned	Unassigned	Unassigned	Unassigned	Unassigned	Unassigned
vir_292	40848	High-quality	100	0	Unassigned	Unassigned	Unassigned	Unassigned	Unassigned	Unassigned	Unassigned	Unassigned	Unassigned	Unassigned	Unassigned	Unassigned	Unassigned	Unassigned	Unassigned	Unassigned	Unassigned	Unassigned	['f__Unclassified']	['f__Unclassified']	['Unclassified']	['Unclassified']	['f__Unclassified;g__Unclassified']	['f__Unclassified;g__Unclassified']
vir_293	40845	High-quality	100	0	Unassigned	Unassigned	Unassigned	Unassigned	Unassigned	Unassigned	Unassigned	Unassigned	Unassigned	Unassigned	Unassigned	Unassigned	Unassigned	Unassigned	Unassigned	Unassigned	Unassigned	Unassigned	Unassigned	Unassigned	Unassigned	Unassigned	Unassigned	Unassigned
vir_294	40821	High-quality	100	0	Unassigned	Unassigned	Unassigned	Unassigned	Unassigned	Unassigned	Unassigned	Unassigned	Unassigned	Unassigned	Unassigned	Unassigned	Unassigned	Unassigned	Unassigned	Unassigned	Unassigned	Unassigned	Unassigned	Unassigned	Unassigned	Unassigned	Unassigned	Unassigned
vir_295	40810	High-quality	100	0	Unassigned	Unassigned	Unassigned	Unassigned	Unassigned	Unassigned	Unassigned	Unassigned	Unassigned	Unassigned	Unassigned	Unassigned	Unassigned	Unassigned	Unassigned	Unassigned	Unassigned	Unassigned	Unassigned	Unassigned	Unassigned	Unassigned	Unassigned	Unassigned
vir_296	40721	High-quality	98.95	0	Unassigned	Unassigned	Unassigned	Unassigned	Unassigned	Unassigned	Unassigned	Unassigned	Unassigned	Unassigned	Unassigned	Unassigned	Unassigned	Unassigned	Unassigned	Unassigned	Unassigned	Unassigned	Unassigned	Unassigned	Unassigned	Unassigned	Unassigned	Unassigned
vir_297	40637	High-quality	100	0	Unassigned	Unassigned	Unassigned	Unassigned	Unassigned	Unassigned	Unassigned	Unassigned	Unassigned	Unassigned	Unassigned	Unassigned	Unassigned	Unassigned	Unassigned	Unassigned	Unassigned	Unassigned	Unassigned	Unassigned	Unassigned	Unassigned	Unassigned	Unassigned
vir_298	40613	High-quality	100	0	Unassigned	Unassigned	Unassigned	Unassigned	Unassigned	Unassigned	Unassigned	Unassigned	Unassigned	Unassigned	Unassigned	Unassigned	Unassigned	Unassigned	Unassigned	Unassigned	Unassigned	Unassigned	Unassigned	Unassigned	Unassigned	Unassigned	Unassigned	Unassigned
vir_299	40468	High-quality	100	0	Unassigned	Unassigned	Unassigned	Unassigned	Unassigned	Unassigned	Unassigned	Unassigned	Unassigned	Unassigned	Unassigned	Unassigned	Unassigned	Unassigned	Unassigned	Unassigned	Unassigned	Unassigned	Unassigned	Unassigned	Unassigned	Unassigned	Unassigned	Unassigned
vir_30	113322	High-quality	100	0	Unassigned	Unassigned	Unassigned	Unassigned	Unassigned	Unassigned	Unassigned	Unassigned	Unassigned	Unassigned	Unassigned	Unassigned	Unassigned	Unassigned	Unassigned	Unassigned	Unassigned	Unassigned	Unassigned	Unassigned	Unassigned	Unassigned	Unassigned	Unassigned
vir_300	40467	High-quality	100	0	Unassigned	Unassigned	Unassigned	Unassigned	Unassigned	Unassigned	Unassigned	Unassigned	Unassigned	Unassigned	Unassigned	Unassigned	Unassigned	Unassigned	Unassigned	Unassigned	Unassigned	Unassigned	Unassigned	Unassigned	Unassigned	Unassigned	Unassigned	Unassigned
vir_301	40407	High-quality	100	0	Unassigned	Unassigned	Unassigned	Unassigned	Unassigned	Unassigned	Unassigned	Unassigned	Unassigned	Unassigned	Unassigned	Unassigned	Unassigned	Unassigned	Unassigned	Unassigned	Unassigned	Unassigned	Unassigned	Unassigned	Unassigned	Unassigned	Unassigned	Unassigned
vir_302	40393	High-quality	100	0	Unassigned	Unassigned	Unassigned	Unassigned	Unassigned	Unassigned	Unassigned	Unassigned	Unassigned	Unassigned	Unassigned	Unassigned	Unassigned	Unassigned	Unassigned	Unassigned	Unassigned	Unassigned	Unassigned	Unassigned	Unassigned	Unassigned	Unassigned	Unassigned
vir_303	40342	High-quality	100	0	Unassigned	Unassigned	Unassigned	Unassigned	Unassigned	Unassigned	Unassigned	Unassigned	Unassigned	Unassigned	Unassigned	Unassigned	Unassigned	Unassigned	Unassigned	Unassigned	Unassigned	Unassigned	Unassigned	Unassigned	Unassigned	Unassigned	Unassigned	Unassigned
vir_304	40338	High-quality	92.28	0	Unassigned	Unassigned	Unassigned	Unassigned	Unassigned	Unassigned	Unassigned	Unassigned	Unassigned	Unassigned	Unassigned	Unassigned	Unassigned	Unassigned	Unassigned	Unassigned	Unassigned	Unassigned	Unassigned	Unassigned	Unassigned	Unassigned	Unassigned	Unassigned
vir_305	40258	High-quality	100	0	Unassigned	Unassigned	Unassigned	Unassigned	Unassigned	Unassigned	Unassigned	Unassigned	Unassigned	Unassigned	Unassigned	Unassigned	Unassigned	Unassigned	Unassigned	Unassigned	Unassigned	Unassigned	Unassigned	Unassigned	Unassigned	Unassigned	Unassigned	Unassigned
vir_306	40215	High-quality	100	0	Unassigned	Unassigned	Unassigned	Unassigned	Unassigned	Unassigned	Unassigned	Unassigned	Unassigned	Unassigned	Unassigned	Unassigned	Unassigned	Unassigned	Unassigned	Unassigned	Unassigned	Unassigned	Unassigned	Unassigned	Unassigned	Unassigned	Unassigned	Unassigned
vir_307	40206	High-quality	100	0	Unassigned	Unassigned	Unassigned	Unassigned	Unassigned	Unassigned	Unassigned	Unassigned	Unassigned	Unassigned	Unassigned	Unassigned	Unassigned	Unassigned	Unassigned	Unassigned	Unassigned	Unassigned	Unassigned	Unassigned	Unassigned	Unassigned	Unassigned	Unassigned
vir_308	40041	High-quality	100	0	Unassigned	Unassigned	Unassigned	Unassigned	Unassigned	Unassigned	Unassigned	Unassigned	Unassigned	Unassigned	Unassigned	Unassigned	Unassigned	Unassigned	Unassigned	Unassigned	Unassigned	Unassigned	['f__Unclassified']	['f__Unclassified']	['Unclassified']	['Unclassified']	['f__Unclassified;g__Unclassified']	['f__Unclassified;g__Unclassified']
vir_309	39980	High-quality	97.38	0	Unassigned	Unassigned	Unassigned	Unassigned	Unassigned	Unassigned	Unassigned	Unassigned	Unassigned	Unassigned	Unassigned	Unassigned	Unassigned	Unassigned	Unassigned	Unassigned	Unassigned	Unassigned	Unassigned	Unassigned	Unassigned	Unassigned	Unassigned	Unassigned
vir_31	110870	High-quality	91.02	0	Unassigned	Unassigned	Unassigned	Unassigned	Unassigned	Unassigned	Unassigned	Unassigned	Unassigned	Unassigned	Unassigned	Unassigned	Unassigned	Unassigned	Unassigned	Unassigned	Unassigned	Unassigned	Unassigned	Unassigned	Unassigned	Unassigned	Unassigned	Unassigned
vir_310	39976	High-quality	100	0	Unassigned	Unassigned	Unassigned	Unassigned	Unassigned	Unassigned	Unassigned	Unassigned	Unassigned	Unassigned	Unassigned	Unassigned	Unassigned	Unassigned	Unassigned	Unassigned	Unassigned	Unassigned	Unassigned	Unassigned	Unassigned	Unassigned	Unassigned	Unassigned
vir_311	39943	High-quality	92.24	0	Unassigned	Unassigned	Unassigned	Unassigned	Unassigned	Unassigned	Unassigned	Unassigned	Unassigned	Unassigned	Unassigned	Unassigned	Unassigned	Unassigned	Unassigned	Unassigned	Unassigned	Unassigned	Unassigned	Unassigned	Unassigned	Unassigned	Unassigned	Unassigned
vir_312	39936	High-quality	100	0	Unassigned	Unassigned	Unassigned	Unassigned	Unassigned	Unassigned	Unassigned	Unassigned	Unassigned	Unassigned	Unassigned	Unassigned	Unassigned	Unassigned	Unassigned	Unassigned	Unassigned	Unassigned	Unassigned	Unassigned	Unassigned	Unassigned	Unassigned	Unassigned
vir_313	39877	High-quality	96.59	0	Unassigned	Unassigned	Unassigned	Unassigned	Unassigned	Unassigned	Unassigned	Unassigned	Unassigned	Unassigned	Unassigned	Unassigned	Unassigned	Unassigned	Unassigned	Unassigned	Unassigned	Unassigned	Unassigned	Unassigned	Unassigned	Unassigned	Unassigned	Unassigned
vir_314	39850	High-quality	100	0	Unassigned	Unassigned	Unassigned	Unassigned	Unassigned	Unassigned	Unassigned	Unassigned	Unassigned	Unassigned	Unassigned	Unassigned	Unassigned	Unassigned	Unassigned	Unassigned	Unassigned	Unassigned	Unassigned	Unassigned	Unassigned	Unassigned	Unassigned	Unassigned
vir_315	39816	High-quality	100	0	Unassigned	Unassigned	Unassigned	Unassigned	Unassigned	Unassigned	Unassigned	Unassigned	Unassigned	Unassigned	Unassigned	Unassigned	Unassigned	Unassigned	Unassigned	Unassigned	Unassigned	Unassigned	['f__Unclassified']	['f__Unclassified']	['Unclassified']	['Unclassified']	['f__Unclassified;g__Unclassified']	['f__Unclassified;g__Unclassified']
vir_316	39759	High-quality	99.9	0	Unassigned	Unassigned	Unassigned	Unassigned	Unassigned	Unassigned	Unassigned	Unassigned	Unassigned	Unassigned	Unassigned	Unassigned	Unassigned	Unassigned	Unassigned	Unassigned	Unassigned	Unassigned	Unassigned	Unassigned	Unassigned	Unassigned	Unassigned	Unassigned
vir_317	39749	High-quality	100	0	Unassigned	Unassigned	Unassigned	Unassigned	Unassigned	Unassigned	Unassigned	Unassigned	Unassigned	Unassigned	Unassigned	Unassigned	Unassigned	Unassigned	Unassigned	Unassigned	Unassigned	Unassigned	Unassigned	Unassigned	Unassigned	Unassigned	Unassigned	Unassigned
vir_318	39688	High-quality	100	0	Unassigned	Unassigned	Unassigned	Unassigned	Unassigned	Unassigned	Unassigned	Unassigned	Unassigned	Unassigned	Unassigned	Unassigned	Unassigned	Unassigned	Unassigned	Unassigned	Unassigned	Unassigned	Unassigned	Unassigned	Unassigned	Unassigned	Unassigned	Unassigned
vir_319	39685	High-quality	100	0	Unassigned	Unassigned	Unassigned	Unassigned	Unassigned	Unassigned	Unassigned	Unassigned	Unassigned	Unassigned	Unassigned	Unassigned	Unassigned	Unassigned	Unassigned	Unassigned	Unassigned	Unassigned	Unassigned	Unassigned	Unassigned	Unassigned	Unassigned	Unassigned
vir_32	110340	High-quality	100	0	Unassigned	Unassigned	Unassigned	Unassigned	Unassigned	Unassigned	Unassigned	Unassigned	Unassigned	Unassigned	Unassigned	Unassigned	Unassigned	Unassigned	Unassigned	Unassigned	Unassigned	Unassigned	Unassigned	Unassigned	Unassigned	Unassigned	Unassigned	Unassigned
vir_320	39667	High-quality	92.14	0	Unassigned	Unassigned	Unassigned	Unassigned	Unassigned	Unassigned	Unassigned	Unassigned	Unassigned	Unassigned	Unassigned	Unassigned	Unassigned	Unassigned	Unassigned	Unassigned	Unassigned	Unassigned	Unassigned	Unassigned	Unassigned	Unassigned	Unassigned	Unassigned
vir_321	39560	High-quality	93.07	0	Unassigned	Unassigned	Unassigned	Unassigned	Unassigned	Unassigned	Unassigned	Unassigned	Unassigned	Unassigned	Unassigned	Unassigned	Unassigned	Unassigned	Unassigned	Unassigned	Unassigned	Unassigned	['f__Unclassified']	['f__Unclassified']	['Unclassified']	['Unclassified']	['f__Unclassified;g__Unclassified']	['f__Unclassified;g__Unclassified']
vir_322	39536	High-quality	98.7	0	Unassigned	Unassigned	Unassigned	Unassigned	Unassigned	Unassigned	Unassigned	Unassigned	Unassigned	Unassigned	Unassigned	Unassigned	Unassigned	Unassigned	Unassigned	Unassigned	Unassigned	Unassigned	['f__Unclassified']	['f__Unclassified']	['Unclassified']	['Unclassified']	['f__Unclassified;g__Unclassified']	['f__Unclassified;g__Unclassified']
vir_323	39377	High-quality	100	0	Unassigned	Unassigned	Unassigned	Unassigned	Unassigned	Unassigned	Unassigned	Unassigned	Unassigned	Unassigned	Unassigned	Unassigned	Unassigned	Unassigned	Unassigned	Unassigned	Unassigned	Unassigned	Unassigned	Unassigned	Unassigned	Unassigned	Unassigned	Unassigned
vir_324	39247	High-quality	100	0	Unassigned	Unassigned	Unassigned	Unassigned	Unassigned	Unassigned	Unassigned	Unassigned	Unassigned	Unassigned	Unassigned	Unassigned	Unassigned	Unassigned	Unassigned	Unassigned	Unassigned	Unassigned	Unassigned	Unassigned	Unassigned	Unassigned	Unassigned	Unassigned
vir_325	39139	High-quality	100	0	Unassigned	Unassigned	Unassigned	Unassigned	Unassigned	Unassigned	Unassigned	Unassigned	Unassigned	Unassigned	Unassigned	Unassigned	Unassigned	Unassigned	Unassigned	Unassigned	Unassigned	Unassigned	Unassigned	Unassigned	Unassigned	Unassigned	Unassigned	Unassigned
vir_326	39137	High-quality	100	0	['Duplodnaviria']	['Duplodnaviria']	Unassigned	Unassigned	['Heunggongvirae']	['Heunggongvirae']	Unassigned	Unassigned	['Uroviricota']	['Uroviricota']	Unassigned	Unassigned	['Caudoviricetes']	['Caudoviricetes']	Unassigned	Unassigned	Unassigned	Unassigned	['f__Unclassified']	['f__Unclassified']	Unassigned	Unassigned	['Firingavirus']	['Firingavirus']
vir_327	39117	High-quality	100	0	Unassigned	Unassigned	Unassigned	Unassigned	Unassigned	Unassigned	Unassigned	Unassigned	Unassigned	Unassigned	Unassigned	Unassigned	Unassigned	Unassigned	Unassigned	Unassigned	Unassigned	Unassigned	Unassigned	Unassigned	Unassigned	Unassigned	Unassigned	Unassigned
vir_328	39065	High-quality	95.52	0	Unassigned	Unassigned	Unassigned	Unassigned	Unassigned	Unassigned	Unassigned	Unassigned	Unassigned	Unassigned	Unassigned	Unassigned	Unassigned	Unassigned	Unassigned	Unassigned	Unassigned	Unassigned	Unassigned	Unassigned	Unassigned	Unassigned	Unassigned	Unassigned
vir_329	39017	High-quality	100	0	Unassigned	Unassigned	Unassigned	Unassigned	Unassigned	Unassigned	Unassigned	Unassigned	Unassigned	Unassigned	Unassigned	Unassigned	Unassigned	Unassigned	Unassigned	Unassigned	Unassigned	Unassigned	['f__Unclassified']	['f__Unclassified']	['Unclassified']	['Unclassified']	['f__Unclassified;g__Unclassified']	['f__Unclassified;g__Unclassified']
vir_33	109857	High-quality	100	0	Unassigned	Unassigned	Unassigned	Unassigned	Unassigned	Unassigned	Unassigned	Unassigned	Unassigned	Unassigned	Unassigned	Unassigned	Unassigned	Unassigned	Unassigned	Unassigned	Unassigned	Unassigned	Unassigned	Unassigned	Unassigned	Unassigned	Unassigned	Unassigned
vir_330	38994	High-quality	100	0	Unassigned	Unassigned	Unassigned	Unassigned	Unassigned	Unassigned	Unassigned	Unassigned	Unassigned	Unassigned	Unassigned	Unassigned	Unassigned	Unassigned	Unassigned	Unassigned	Unassigned	Unassigned	Unassigned	Unassigned	Unassigned	Unassigned	Unassigned	Unassigned
vir_331	38941	High-quality	91.31	0	Unassigned	Unassigned	Unassigned	Unassigned	Unassigned	Unassigned	Unassigned	Unassigned	Unassigned	Unassigned	Unassigned	Unassigned	Unassigned	Unassigned	Unassigned	Unassigned	Unassigned	Unassigned	Unassigned	Unassigned	Unassigned	Unassigned	Unassigned	Unassigned
vir_332	38932	High-quality	92.45	0	Unassigned	Unassigned	Unassigned	Unassigned	Unassigned	Unassigned	Unassigned	Unassigned	Unassigned	Unassigned	Unassigned	Unassigned	Unassigned	Unassigned	Unassigned	Unassigned	Unassigned	Unassigned	Unassigned	Unassigned	Unassigned	Unassigned	Unassigned	Unassigned
vir_333	38886	High-quality	99.89	0	Unassigned	Unassigned	Unassigned	Unassigned	Unassigned	Unassigned	Unassigned	Unassigned	Unassigned	Unassigned	Unassigned	Unassigned	Unassigned	Unassigned	Unassigned	Unassigned	Unassigned	Unassigned	Unassigned	Unassigned	Unassigned	Unassigned	Unassigned	Unassigned
vir_334	38879	High-quality	97.68	0	Unassigned	Unassigned	Unassigned	Unassigned	Unassigned	Unassigned	Unassigned	Unassigned	Unassigned	Unassigned	Unassigned	Unassigned	Unassigned	Unassigned	Unassigned	Unassigned	Unassigned	Unassigned	Unassigned	Unassigned	Unassigned	Unassigned	Unassigned	Unassigned
vir_335	38828	High-quality	100	0	Unassigned	Unassigned	Unassigned	Unassigned	Unassigned	Unassigned	Unassigned	Unassigned	Unassigned	Unassigned	Unassigned	Unassigned	Unassigned	Unassigned	Unassigned	Unassigned	Unassigned	Unassigned	Unassigned	Unassigned	Unassigned	Unassigned	Unassigned	Unassigned
vir_336	38735	High-quality	98.11	0	Unassigned	Unassigned	Unassigned	Unassigned	Unassigned	Unassigned	Unassigned	Unassigned	Unassigned	Unassigned	Unassigned	Unassigned	Unassigned	Unassigned	Unassigned	Unassigned	Unassigned	Unassigned	Unassigned	Unassigned	Unassigned	Unassigned	Unassigned	Unassigned
vir_337	38675	High-quality	100	0	Unassigned	Unassigned	Unassigned	Unassigned	Unassigned	Unassigned	Unassigned	Unassigned	Unassigned	Unassigned	Unassigned	Unassigned	Unassigned	Unassigned	Unassigned	Unassigned	Unassigned	Unassigned	Unassigned	Unassigned	Unassigned	Unassigned	Unassigned	Unassigned
vir_338	38637	High-quality	100	0	Unassigned	Unassigned	Unassigned	Unassigned	Unassigned	Unassigned	Unassigned	Unassigned	Unassigned	Unassigned	Unassigned	Unassigned	Unassigned	Unassigned	Unassigned	Unassigned	Unassigned	Unassigned	Unassigned	Unassigned	Unassigned	Unassigned	Unassigned	Unassigned
vir_339	38488	High-quality	93.75	0	Unassigned	Unassigned	Unassigned	Unassigned	Unassigned	Unassigned	Unassigned	Unassigned	Unassigned	Unassigned	Unassigned	Unassigned	Unassigned	Unassigned	Unassigned	Unassigned	Unassigned	Unassigned	Unassigned	Unassigned	Unassigned	Unassigned	Unassigned	Unassigned
vir_34	109857	High-quality	100	0	Unassigned	Unassigned	Unassigned	Unassigned	Unassigned	Unassigned	Unassigned	Unassigned	Unassigned	Unassigned	Unassigned	Unassigned	Unassigned	Unassigned	Unassigned	Unassigned	Unassigned	Unassigned	Unassigned	Unassigned	Unassigned	Unassigned	Unassigned	Unassigned
vir_340	38450	High-quality	100	0	Unassigned	Unassigned	Unassigned	Unassigned	Unassigned	Unassigned	Unassigned	Unassigned	Unassigned	Unassigned	Unassigned	Unassigned	Unassigned	Unassigned	Unassigned	Unassigned	Unassigned	Unassigned	Unassigned	Unassigned	Unassigned	Unassigned	Unassigned	Unassigned
vir_341	38446	High-quality	98.15	0	Unassigned	Unassigned	Unassigned	Unassigned	Unassigned	Unassigned	Unassigned	Unassigned	Unassigned	Unassigned	Unassigned	Unassigned	Unassigned	Unassigned	Unassigned	Unassigned	Unassigned	Unassigned	Unassigned	Unassigned	Unassigned	Unassigned	Unassigned	Unassigned
vir_342	38425	High-quality	100	0	Unassigned	Unassigned	Unassigned	Unassigned	Unassigned	Unassigned	Unassigned	Unassigned	Unassigned	Unassigned	Unassigned	Unassigned	Unassigned	Unassigned	Unassigned	Unassigned	Unassigned	Unassigned	Unassigned	Unassigned	Unassigned	Unassigned	Unassigned	Unassigned
vir_343	38352	High-quality	100	0	Unassigned	Unassigned	Unassigned	Unassigned	Unassigned	Unassigned	Unassigned	Unassigned	Unassigned	Unassigned	Unassigned	Unassigned	Unassigned	Unassigned	Unassigned	Unassigned	Unassigned	Unassigned	Unassigned	Unassigned	Unassigned	Unassigned	Unassigned	Unassigned
vir_344	38277	High-quality	100	0	Unassigned	Unassigned	Unassigned	Unassigned	Unassigned	Unassigned	Unassigned	Unassigned	Unassigned	Unassigned	Unassigned	Unassigned	Unassigned	Unassigned	Unassigned	Unassigned	Unassigned	Unassigned	Unassigned	Unassigned	Unassigned	Unassigned	Unassigned	Unassigned
vir_345	38221	High-quality	100	0	Unassigned	Unassigned	Unassigned	Unassigned	Unassigned	Unassigned	Unassigned	Unassigned	Unassigned	Unassigned	Unassigned	Unassigned	Unassigned	Unassigned	Unassigned	Unassigned	Unassigned	Unassigned	['f__Unclassified']	['f__Unclassified']	['Unclassified']	['Unclassified']	['f__Unclassified;g__Unclassified']	['f__Unclassified;g__Unclassified']
vir_346	38163	High-quality	100	0	Unassigned	Unassigned	Unassigned	Unassigned	Unassigned	Unassigned	Unassigned	Unassigned	Unassigned	Unassigned	Unassigned	Unassigned	Unassigned	Unassigned	Unassigned	Unassigned	Unassigned	Unassigned	Unassigned	Unassigned	Unassigned	Unassigned	Unassigned	Unassigned
vir_347	38135	High-quality	96	0	Unassigned	Unassigned	Unassigned	Unassigned	Unassigned	Unassigned	Unassigned	Unassigned	Unassigned	Unassigned	Unassigned	Unassigned	Unassigned	Unassigned	Unassigned	Unassigned	Unassigned	Unassigned	Unassigned	Unassigned	Unassigned	Unassigned	Unassigned	Unassigned
vir_348	38114	High-quality	95.95	0	Unassigned	Unassigned	Unassigned	Unassigned	Unassigned	Unassigned	Unassigned	Unassigned	Unassigned	Unassigned	Unassigned	Unassigned	Unassigned	Unassigned	Unassigned	Unassigned	Unassigned	Unassigned	Unassigned	Unassigned	Unassigned	Unassigned	Unassigned	Unassigned
vir_349	38078	High-quality	98.81	0	Unassigned	Unassigned	Unassigned	Unassigned	Unassigned	Unassigned	Unassigned	Unassigned	Unassigned	Unassigned	Unassigned	Unassigned	Unassigned	Unassigned	Unassigned	Unassigned	Unassigned	Unassigned	Unassigned	Unassigned	Unassigned	Unassigned	Unassigned	Unassigned
vir_350	38078	High-quality	99.32	0	Unassigned	Unassigned	Unassigned	Unassigned	Unassigned	Unassigned	Unassigned	Unassigned	Unassigned	Unassigned	Unassigned	Unassigned	Unassigned	Unassigned	Unassigned	Unassigned	Unassigned	Unassigned	Unassigned	Unassigned	Unassigned	Unassigned	Unassigned	Unassigned
vir_351	38064	High-quality	91.99	0	Unassigned	Unassigned	Unassigned	Unassigned	Unassigned	Unassigned	Unassigned	Unassigned	Unassigned	Unassigned	Unassigned	Unassigned	Unassigned	Unassigned	Unassigned	Unassigned	Unassigned	Unassigned	['f__Unclassified']	['f__Unclassified']	['Unclassified']	['Unclassified']	['f__Unclassified;g__Unclassified']	['f__Unclassified;g__Unclassified']
vir_352	38059	High-quality	100	0	['Duplodnaviria']	['Duplodnaviria']	Unassigned	Unassigned	['Heunggongvirae']	['Heunggongvirae']	Unassigned	Unassigned	['Uroviricota']	['Uroviricota']	Unassigned	Unassigned	['Caudoviricetes']	['Caudoviricetes']	Unassigned	Unassigned	Unassigned	Unassigned	['f__Unclassified']	['f__Unclassified']	Unassigned	Unassigned	['Myxoctovirus']	['Myxoctovirus']
vir_353	38037	High-quality	94.05	0	['Duplodnaviria']	['Duplodnaviria']	Unassigned	Unassigned	['Heunggongvirae']	['Heunggongvirae']	Unassigned	Unassigned	['Uroviricota']	['Uroviricota']	Unassigned	Unassigned	['Caudoviricetes']	['Caudoviricetes']	Unassigned	Unassigned	Unassigned	Unassigned	['f__Unclassified']	['f__Unclassified']	Unassigned	Unassigned	['Myxoctovirus']	['Myxoctovirus']
vir_354	37933	High-quality	100	0	Unassigned	Unassigned	Unassigned	Unassigned	Unassigned	Unassigned	Unassigned	Unassigned	Unassigned	Unassigned	Unassigned	Unassigned	Unassigned	Unassigned	Unassigned	Unassigned	Unassigned	Unassigned	Unassigned	Unassigned	Unassigned	Unassigned	Unassigned	Unassigned
vir_355	37925	High-quality	100	0	Unassigned	Unassigned	Unassigned	Unassigned	Unassigned	Unassigned	Unassigned	Unassigned	Unassigned	Unassigned	Unassigned	Unassigned	Unassigned	Unassigned	Unassigned	Unassigned	Unassigned	Unassigned	Unassigned	Unassigned	Unassigned	Unassigned	Unassigned	Unassigned
vir_356	37836	High-quality	100	0	Unassigned	Unassigned	Unassigned	Unassigned	Unassigned	Unassigned	Unassigned	Unassigned	Unassigned	Unassigned	Unassigned	Unassigned	Unassigned	Unassigned	Unassigned	Unassigned	Unassigned	Unassigned	Unassigned	Unassigned	Unassigned	Unassigned	Unassigned	Unassigned
vir_357	37765	High-quality	100	0	Unassigned	Unassigned	Unassigned	Unassigned	Unassigned	Unassigned	Unassigned	Unassigned	Unassigned	Unassigned	Unassigned	Unassigned	Unassigned	Unassigned	Unassigned	Unassigned	Unassigned	Unassigned	Unassigned	Unassigned	Unassigned	Unassigned	Unassigned	Unassigned
vir_358	37746	High-quality	100	0	Unassigned	Unassigned	Unassigned	Unassigned	Unassigned	Unassigned	Unassigned	Unassigned	Unassigned	Unassigned	Unassigned	Unassigned	Unassigned	Unassigned	Unassigned	Unassigned	Unassigned	Unassigned	Unassigned	Unassigned	Unassigned	Unassigned	Unassigned	Unassigned
vir_359	37669	High-quality	100	0	Unassigned	Unassigned	Unassigned	Unassigned	Unassigned	Unassigned	Unassigned	Unassigned	Unassigned	Unassigned	Unassigned	Unassigned	Unassigned	Unassigned	Unassigned	Unassigned	Unassigned	Unassigned	Unassigned	Unassigned	Unassigned	Unassigned	Unassigned	Unassigned
vir_36	105013	High-quality	95.18	0	Unassigned	Unassigned	Unassigned	Unassigned	Unassigned	Unassigned	Unassigned	Unassigned	Unassigned	Unassigned	Unassigned	Unassigned	Unassigned	Unassigned	Unassigned	Unassigned	Unassigned	Unassigned	Unassigned	Unassigned	Unassigned	Unassigned	Unassigned	Unassigned
vir_360	37519	High-quality	99.2	0	Unassigned	Unassigned	Unassigned	Unassigned	Unassigned	Unassigned	Unassigned	Unassigned	Unassigned	Unassigned	Unassigned	Unassigned	Unassigned	Unassigned	Unassigned	Unassigned	Unassigned	Unassigned	Unassigned	Unassigned	Unassigned	Unassigned	Unassigned	Unassigned
vir_361	37457	High-quality	100	0	Unassigned	Unassigned	Unassigned	Unassigned	Unassigned	Unassigned	Unassigned	Unassigned	Unassigned	Unassigned	Unassigned	Unassigned	Unassigned	Unassigned	Unassigned	Unassigned	Unassigned	Unassigned	Unassigned	Unassigned	Unassigned	Unassigned	Unassigned	Unassigned
vir_362	37445	High-quality	99.12	0	Unassigned	Unassigned	Unassigned	Unassigned	Unassigned	Unassigned	Unassigned	Unassigned	Unassigned	Unassigned	Unassigned	Unassigned	Unassigned	Unassigned	Unassigned	Unassigned	Unassigned	Unassigned	Unassigned	Unassigned	Unassigned	Unassigned	Unassigned	Unassigned
vir_363	37355	High-quality	100	0	Unassigned	Unassigned	Unassigned	Unassigned	Unassigned	Unassigned	Unassigned	Unassigned	Unassigned	Unassigned	Unassigned	Unassigned	Unassigned	Unassigned	Unassigned	Unassigned	Unassigned	Unassigned	Unassigned	Unassigned	Unassigned	Unassigned	Unassigned	Unassigned
vir_364	37259	High-quality	90.04	0	Unassigned	Unassigned	Unassigned	Unassigned	Unassigned	Unassigned	Unassigned	Unassigned	Unassigned	Unassigned	Unassigned	Unassigned	Unassigned	Unassigned	Unassigned	Unassigned	Unassigned	Unassigned	Unassigned	Unassigned	Unassigned	Unassigned	Unassigned	Unassigned
vir_365	37223	High-quality	96.1	0	['Duplodnaviria']	['Duplodnaviria']	Unassigned	Unassigned	['Heunggongvirae']	['Heunggongvirae']	Unassigned	Unassigned	['Uroviricota']	['Uroviricota']	Unassigned	Unassigned	['Caudoviricetes']	['Caudoviricetes']	Unassigned	Unassigned	Unassigned	Unassigned	['f__Unclassified']	['f__Unclassified']	Unassigned	Unassigned	['Myxoctovirus']	['Myxoctovirus']
vir_366	37178	High-quality	99.41	0	Unassigned	Unassigned	Unassigned	Unassigned	Unassigned	Unassigned	Unassigned	Unassigned	Unassigned	Unassigned	Unassigned	Unassigned	Unassigned	Unassigned	Unassigned	Unassigned	Unassigned	Unassigned	Unassigned	Unassigned	Unassigned	Unassigned	Unassigned	Unassigned
vir_367	37110	High-quality	97.88	0	Unassigned	Unassigned	Unassigned	Unassigned	Unassigned	Unassigned	Unassigned	Unassigned	Unassigned	Unassigned	Unassigned	Unassigned	Unassigned	Unassigned	Unassigned	Unassigned	Unassigned	Unassigned	Unassigned	Unassigned	Unassigned	Unassigned	Unassigned	Unassigned
vir_368	37096	High-quality	98.73	0	['Duplodnaviria']	['Duplodnaviria']	Unassigned	Unassigned	['Heunggongvirae']	['Heunggongvirae']	Unassigned	Unassigned	['Uroviricota']	['Uroviricota']	Unassigned	Unassigned	['Caudoviricetes']	['Caudoviricetes']	Unassigned	Unassigned	Unassigned	Unassigned	['f__Unclassified']	['f__Unclassified']	Unassigned	Unassigned	['Firingavirus']	['Firingavirus']
vir_369	37032	High-quality	99.38	0	Unassigned	Unassigned	Unassigned	Unassigned	Unassigned	Unassigned	Unassigned	Unassigned	Unassigned	Unassigned	Unassigned	Unassigned	Unassigned	Unassigned	Unassigned	Unassigned	Unassigned	Unassigned	Unassigned	Unassigned	Unassigned	Unassigned	Unassigned	Unassigned
vir_37	101101	High-quality	100	0	Unassigned	Unassigned	Unassigned	Unassigned	Unassigned	Unassigned	Unassigned	Unassigned	Unassigned	Unassigned	Unassigned	Unassigned	Unassigned	Unassigned	Unassigned	Unassigned	Unassigned	Unassigned	Unassigned	Unassigned	Unassigned	Unassigned	Unassigned	Unassigned
vir_370	36954	High-quality	99.72	0	Unassigned	Unassigned	Unassigned	Unassigned	Unassigned	Unassigned	Unassigned	Unassigned	Unassigned	Unassigned	Unassigned	Unassigned	Unassigned	Unassigned	Unassigned	Unassigned	Unassigned	Unassigned	Unassigned	Unassigned	Unassigned	Unassigned	Unassigned	Unassigned
vir_371	36893	High-quality	97.41	0	Unassigned	Unassigned	Unassigned	Unassigned	Unassigned	Unassigned	Unassigned	Unassigned	Unassigned	Unassigned	Unassigned	Unassigned	Unassigned	Unassigned	Unassigned	Unassigned	Unassigned	Unassigned	Unassigned	Unassigned	Unassigned	Unassigned	Unassigned	Unassigned
vir_372	36806	High-quality	100	0	Unassigned	Unassigned	Unassigned	Unassigned	Unassigned	Unassigned	Unassigned	Unassigned	Unassigned	Unassigned	Unassigned	Unassigned	Unassigned	Unassigned	Unassigned	Unassigned	Unassigned	Unassigned	Unassigned	Unassigned	Unassigned	Unassigned	Unassigned	Unassigned
vir_373	36610	High-quality	95.01	0	Unassigned	Unassigned	Unassigned	Unassigned	Unassigned	Unassigned	Unassigned	Unassigned	Unassigned	Unassigned	Unassigned	Unassigned	Unassigned	Unassigned	Unassigned	Unassigned	Unassigned	Unassigned	Unassigned	Unassigned	Unassigned	Unassigned	Unassigned	Unassigned
vir_374	36603	High-quality	92.6	0	Unassigned	Unassigned	Unassigned	Unassigned	Unassigned	Unassigned	Unassigned	Unassigned	Unassigned	Unassigned	Unassigned	Unassigned	Unassigned	Unassigned	Unassigned	Unassigned	Unassigned	Unassigned	Unassigned	Unassigned	Unassigned	Unassigned	Unassigned	Unassigned
vir_375	36580	High-quality	100	0	Unassigned	Unassigned	Unassigned	Unassigned	Unassigned	Unassigned	Unassigned	Unassigned	Unassigned	Unassigned	Unassigned	Unassigned	Unassigned	Unassigned	Unassigned	Unassigned	Unassigned	Unassigned	Unassigned	Unassigned	Unassigned	Unassigned	Unassigned	Unassigned
vir_376	36568	High-quality	100	0	Unassigned	Unassigned	Unassigned	Unassigned	Unassigned	Unassigned	Unassigned	Unassigned	Unassigned	Unassigned	Unassigned	Unassigned	Unassigned	Unassigned	Unassigned	Unassigned	Unassigned	Unassigned	Unassigned	Unassigned	Unassigned	Unassigned	Unassigned	Unassigned
vir_377	36557	High-quality	95.35	0	Unassigned	Unassigned	Unassigned	Unassigned	Unassigned	Unassigned	Unassigned	Unassigned	Unassigned	Unassigned	Unassigned	Unassigned	Unassigned	Unassigned	Unassigned	Unassigned	Unassigned	Unassigned	Unassigned	Unassigned	Unassigned	Unassigned	Unassigned	Unassigned
vir_378	36415	High-quality	96.24	0	Unassigned	Unassigned	Unassigned	Unassigned	Unassigned	Unassigned	Unassigned	Unassigned	Unassigned	Unassigned	Unassigned	Unassigned	Unassigned	Unassigned	Unassigned	Unassigned	Unassigned	Unassigned	Unassigned	Unassigned	Unassigned	Unassigned	Unassigned	Unassigned
vir_379	36265	High-quality	100	0	Unassigned	Unassigned	Unassigned	Unassigned	Unassigned	Unassigned	Unassigned	Unassigned	Unassigned	Unassigned	Unassigned	Unassigned	Unassigned	Unassigned	Unassigned	Unassigned	Unassigned	Unassigned	Unassigned	Unassigned	Unassigned	Unassigned	Unassigned	Unassigned
vir_38	100621	High-quality	100	0	Unassigned	Unassigned	Unassigned	Unassigned	Unassigned	Unassigned	Unassigned	Unassigned	Unassigned	Unassigned	Unassigned	Unassigned	Unassigned	Unassigned	Unassigned	Unassigned	Unassigned	Unassigned	Unassigned	Unassigned	Unassigned	Unassigned	Unassigned	Unassigned
vir_380	36230	High-quality	100	0	['Duplodnaviria']	['Duplodnaviria']	Unassigned	Unassigned	['Heunggongvirae']	['Heunggongvirae']	Unassigned	Unassigned	['Uroviricota']	['Uroviricota']	Unassigned	Unassigned	['Caudoviricetes']	['Caudoviricetes']	Unassigned	Unassigned	Unassigned	Unassigned	['f__Unclassified']	['f__Unclassified']	Unassigned	Unassigned	['Myxoctovirus']	['Myxoctovirus']
vir_381	36139	High-quality	94.69	0	Unassigned	Unassigned	Unassigned	Unassigned	Unassigned	Unassigned	Unassigned	Unassigned	Unassigned	Unassigned	Unassigned	Unassigned	Unassigned	Unassigned	Unassigned	Unassigned	Unassigned	Unassigned	Unassigned	Unassigned	Unassigned	Unassigned	Unassigned	Unassigned
vir_382	35812	High-quality	100	0	Unassigned	Unassigned	Unassigned	Unassigned	Unassigned	Unassigned	Unassigned	Unassigned	Unassigned	Unassigned	Unassigned	Unassigned	Unassigned	Unassigned	Unassigned	Unassigned	Unassigned	Unassigned	Unassigned	Unassigned	Unassigned	Unassigned	Unassigned	Unassigned
vir_383	35753	High-quality	100	0	Unassigned	Unassigned	Unassigned	Unassigned	Unassigned	Unassigned	Unassigned	Unassigned	Unassigned	Unassigned	Unassigned	Unassigned	Unassigned	Unassigned	Unassigned	Unassigned	Unassigned	Unassigned	Unassigned	Unassigned	Unassigned	Unassigned	Unassigned	Unassigned
vir_384	35656	High-quality	94.61	0	Unassigned	Unassigned	Unassigned	Unassigned	Unassigned	Unassigned	Unassigned	Unassigned	Unassigned	Unassigned	Unassigned	Unassigned	Unassigned	Unassigned	Unassigned	Unassigned	Unassigned	Unassigned	['f__Unclassified']	['f__Unclassified']	['Unclassified']	['Unclassified']	['f__Unclassified;g__Unclassified']	['f__Unclassified;g__Unclassified']
vir_385	35594	High-quality	90.08	0	Unassigned	Unassigned	Unassigned	Unassigned	Unassigned	Unassigned	Unassigned	Unassigned	Unassigned	Unassigned	Unassigned	Unassigned	Unassigned	Unassigned	Unassigned	Unassigned	Unassigned	Unassigned	Unassigned	Unassigned	Unassigned	Unassigned	Unassigned	Unassigned
vir_386	35554	High-quality	96.72	0	Unassigned	Unassigned	Unassigned	Unassigned	Unassigned	Unassigned	Unassigned	Unassigned	Unassigned	Unassigned	Unassigned	Unassigned	Unassigned	Unassigned	Unassigned	Unassigned	Unassigned	Unassigned	Unassigned	Unassigned	Unassigned	Unassigned	Unassigned	Unassigned
vir_387	35545	High-quality	90.07	0	Unassigned	Unassigned	Unassigned	Unassigned	Unassigned	Unassigned	Unassigned	Unassigned	Unassigned	Unassigned	Unassigned	Unassigned	Unassigned	Unassigned	Unassigned	Unassigned	Unassigned	Unassigned	Unassigned	Unassigned	Unassigned	Unassigned	Unassigned	Unassigned
vir_388	35444	High-quality	100	0	Unassigned	Unassigned	Unassigned	Unassigned	Unassigned	Unassigned	Unassigned	Unassigned	Unassigned	Unassigned	Unassigned	Unassigned	Unassigned	Unassigned	Unassigned	Unassigned	Unassigned	Unassigned	Unassigned	Unassigned	Unassigned	Unassigned	Unassigned	Unassigned
vir_389	35435	High-quality	100	0	Unassigned	Unassigned	Unassigned	Unassigned	Unassigned	Unassigned	Unassigned	Unassigned	Unassigned	Unassigned	Unassigned	Unassigned	Unassigned	Unassigned	Unassigned	Unassigned	Unassigned	Unassigned	Unassigned	Unassigned	Unassigned	Unassigned	Unassigned	Unassigned
vir_39	100172	High-quality	100	0	Unassigned	Unassigned	Unassigned	Unassigned	Unassigned	Unassigned	Unassigned	Unassigned	Unassigned	Unassigned	Unassigned	Unassigned	Unassigned	Unassigned	Unassigned	Unassigned	Unassigned	Unassigned	Unassigned	Unassigned	Unassigned	Unassigned	Unassigned	Unassigned
vir_390	35401	High-quality	100	0	Unassigned	Unassigned	Unassigned	Unassigned	Unassigned	Unassigned	Unassigned	Unassigned	Unassigned	Unassigned	Unassigned	Unassigned	Unassigned	Unassigned	Unassigned	Unassigned	Unassigned	Unassigned	Unassigned	Unassigned	Unassigned	Unassigned	Unassigned	Unassigned
vir_391	35387	High-quality	100	0	['Duplodnaviria']	['Duplodnaviria']	Unassigned	Unassigned	['Heunggongvirae']	['Heunggongvirae']	Unassigned	Unassigned	['Uroviricota']	['Uroviricota']	Unassigned	Unassigned	['Caudoviricetes']	['Caudoviricetes']	Unassigned	Unassigned	Unassigned	Unassigned	['f__Unclassified']	['f__Unclassified']	Unassigned	Unassigned	['Firingavirus']	['Firingavirus']
vir_392	35352	High-quality	100	0	Unassigned	Unassigned	Unassigned	Unassigned	Unassigned	Unassigned	Unassigned	Unassigned	Unassigned	Unassigned	Unassigned	Unassigned	Unassigned	Unassigned	Unassigned	Unassigned	Unassigned	Unassigned	Unassigned	Unassigned	Unassigned	Unassigned	Unassigned	Unassigned
vir_393	35304	High-quality	100	0	Unassigned	Unassigned	Unassigned	Unassigned	Unassigned	Unassigned	Unassigned	Unassigned	Unassigned	Unassigned	Unassigned	Unassigned	Unassigned	Unassigned	Unassigned	Unassigned	Unassigned	Unassigned	Unassigned	Unassigned	Unassigned	Unassigned	Unassigned	Unassigned
vir_394	35040	High-quality	100	0	Unassigned	Unassigned	Unassigned	Unassigned	Unassigned	Unassigned	Unassigned	Unassigned	Unassigned	Unassigned	Unassigned	Unassigned	Unassigned	Unassigned	Unassigned	Unassigned	Unassigned	Unassigned	Unassigned	Unassigned	Unassigned	Unassigned	Unassigned	Unassigned
vir_395	34933	High-quality	90.77	0	Unassigned	Unassigned	Unassigned	Unassigned	Unassigned	Unassigned	Unassigned	Unassigned	Unassigned	Unassigned	Unassigned	Unassigned	Unassigned	Unassigned	Unassigned	Unassigned	Unassigned	Unassigned	Unassigned	Unassigned	Unassigned	Unassigned	Unassigned	Unassigned
vir_396	34744	High-quality	100	0	Unassigned	Unassigned	Unassigned	Unassigned	Unassigned	Unassigned	Unassigned	Unassigned	Unassigned	Unassigned	Unassigned	Unassigned	Unassigned	Unassigned	Unassigned	Unassigned	Unassigned	Unassigned	Unassigned	Unassigned	Unassigned	Unassigned	Unassigned	Unassigned
vir_397	34648	High-quality	90.05	0	Unassigned	Unassigned	Unassigned	Unassigned	Unassigned	Unassigned	Unassigned	Unassigned	Unassigned	Unassigned	Unassigned	Unassigned	Unassigned	Unassigned	Unassigned	Unassigned	Unassigned	Unassigned	Unassigned	Unassigned	Unassigned	Unassigned	Unassigned	Unassigned
vir_398	34461	High-quality	96.12	0	Unassigned	Unassigned	Unassigned	Unassigned	Unassigned	Unassigned	Unassigned	Unassigned	Unassigned	Unassigned	Unassigned	Unassigned	Unassigned	Unassigned	Unassigned	Unassigned	Unassigned	Unassigned	Unassigned	Unassigned	Unassigned	Unassigned	Unassigned	Unassigned
vir_399	34441	High-quality	100	0	Unassigned	Unassigned	Unassigned	Unassigned	Unassigned	Unassigned	Unassigned	Unassigned	Unassigned	Unassigned	Unassigned	Unassigned	Unassigned	Unassigned	Unassigned	Unassigned	Unassigned	Unassigned	Unassigned	Unassigned	Unassigned	Unassigned	Unassigned	Unassigned
vir_40	97416	High-quality	100	0	Unassigned	Unassigned	Unassigned	Unassigned	Unassigned	Unassigned	Unassigned	Unassigned	Unassigned	Unassigned	Unassigned	Unassigned	Unassigned	Unassigned	Unassigned	Unassigned	Unassigned	Unassigned	Unassigned	Unassigned	Unassigned	Unassigned	Unassigned	Unassigned
vir_400	34233	High-quality	95.48	0	Unassigned	Unassigned	Unassigned	Unassigned	Unassigned	Unassigned	Unassigned	Unassigned	Unassigned	Unassigned	Unassigned	Unassigned	Unassigned	Unassigned	Unassigned	Unassigned	Unassigned	Unassigned	Unassigned	Unassigned	Unassigned	Unassigned	Unassigned	Unassigned
vir_401	34219	High-quality	90.45	0	Unassigned	Unassigned	Unassigned	Unassigned	Unassigned	Unassigned	Unassigned	Unassigned	Unassigned	Unassigned	Unassigned	Unassigned	Unassigned	Unassigned	Unassigned	Unassigned	Unassigned	Unassigned	Unassigned	Unassigned	Unassigned	Unassigned	Unassigned	Unassigned
vir_402	34120	High-quality	91.78	0	Unassigned	Unassigned	Unassigned	Unassigned	Unassigned	Unassigned	Unassigned	Unassigned	Unassigned	Unassigned	Unassigned	Unassigned	Unassigned	Unassigned	Unassigned	Unassigned	Unassigned	Unassigned	Unassigned	Unassigned	Unassigned	Unassigned	Unassigned	Unassigned
vir_403	34105	High-quality	100	0	Unassigned	Unassigned	Unassigned	Unassigned	Unassigned	Unassigned	Unassigned	Unassigned	Unassigned	Unassigned	Unassigned	Unassigned	Unassigned	Unassigned	Unassigned	Unassigned	Unassigned	Unassigned	Unassigned	Unassigned	Unassigned	Unassigned	Unassigned	Unassigned
vir_404	34063	High-quality	100	0	Unassigned	Unassigned	Unassigned	Unassigned	Unassigned	Unassigned	Unassigned	Unassigned	Unassigned	Unassigned	Unassigned	Unassigned	Unassigned	Unassigned	Unassigned	Unassigned	Unassigned	Unassigned	Unassigned	Unassigned	Unassigned	Unassigned	Unassigned	Unassigned
vir_405	34023	High-quality	100	0	Unassigned	Unassigned	Unassigned	Unassigned	Unassigned	Unassigned	Unassigned	Unassigned	Unassigned	Unassigned	Unassigned	Unassigned	Unassigned	Unassigned	Unassigned	Unassigned	Unassigned	Unassigned	Unassigned	Unassigned	Unassigned	Unassigned	Unassigned	Unassigned
vir_406	33939	High-quality	91.72	0	Unassigned	Unassigned	Unassigned	Unassigned	Unassigned	Unassigned	Unassigned	Unassigned	Unassigned	Unassigned	Unassigned	Unassigned	Unassigned	Unassigned	Unassigned	Unassigned	Unassigned	Unassigned	Unassigned	Unassigned	Unassigned	Unassigned	Unassigned	Unassigned
vir_407	33636	High-quality	100	0	Unassigned	Unassigned	Unassigned	Unassigned	Unassigned	Unassigned	Unassigned	Unassigned	Unassigned	Unassigned	Unassigned	Unassigned	Unassigned	Unassigned	Unassigned	Unassigned	Unassigned	Unassigned	Unassigned	Unassigned	Unassigned	Unassigned	Unassigned	Unassigned
vir_408	33599	High-quality	94.09	0	Unassigned	Unassigned	Unassigned	Unassigned	Unassigned	Unassigned	Unassigned	Unassigned	Unassigned	Unassigned	Unassigned	Unassigned	Unassigned	Unassigned	Unassigned	Unassigned	Unassigned	Unassigned	Unassigned	Unassigned	Unassigned	Unassigned	Unassigned	Unassigned
vir_409	31829	High-quality	100	0	Unassigned	Unassigned	Unassigned	Unassigned	Unassigned	Unassigned	Unassigned	Unassigned	Unassigned	Unassigned	Unassigned	Unassigned	Unassigned	Unassigned	Unassigned	Unassigned	Unassigned	Unassigned	Unassigned	Unassigned	Unassigned	Unassigned	Unassigned	Unassigned
vir_41	96394	High-quality	100	0	Unassigned	Unassigned	Unassigned	Unassigned	Unassigned	Unassigned	Unassigned	Unassigned	Unassigned	Unassigned	Unassigned	Unassigned	Unassigned	Unassigned	Unassigned	Unassigned	Unassigned	Unassigned	Unassigned	Unassigned	Unassigned	Unassigned	Unassigned	Unassigned
vir_410	31789	High-quality	90.23	0	Unassigned	Unassigned	Unassigned	Unassigned	Unassigned	Unassigned	Unassigned	Unassigned	Unassigned	Unassigned	Unassigned	Unassigned	Unassigned	Unassigned	Unassigned	Unassigned	Unassigned	Unassigned	Unassigned	Unassigned	Unassigned	Unassigned	Unassigned	Unassigned
vir_411	31282	High-quality	100	0	Unassigned	Unassigned	Unassigned	Unassigned	Unassigned	Unassigned	Unassigned	Unassigned	Unassigned	Unassigned	Unassigned	Unassigned	Unassigned	Unassigned	Unassigned	Unassigned	Unassigned	Unassigned	Unassigned	Unassigned	Unassigned	Unassigned	Unassigned	Unassigned
vir_412	31249	High-quality	99.36	0	Unassigned	Unassigned	Unassigned	Unassigned	Unassigned	Unassigned	Unassigned	Unassigned	Unassigned	Unassigned	Unassigned	Unassigned	Unassigned	Unassigned	Unassigned	Unassigned	Unassigned	Unassigned	Unassigned	Unassigned	Unassigned	Unassigned	Unassigned	Unassigned
vir_413	31190	High-quality	100	0	Unassigned	Unassigned	Unassigned	Unassigned	Unassigned	Unassigned	Unassigned	Unassigned	Unassigned	Unassigned	Unassigned	Unassigned	Unassigned	Unassigned	Unassigned	Unassigned	Unassigned	Unassigned	Unassigned	Unassigned	Unassigned	Unassigned	Unassigned	Unassigned
vir_414	30840	High-quality	91.21	0	Unassigned	Unassigned	Unassigned	Unassigned	Unassigned	Unassigned	Unassigned	Unassigned	Unassigned	Unassigned	Unassigned	Unassigned	Unassigned	Unassigned	Unassigned	Unassigned	Unassigned	Unassigned	Unassigned	Unassigned	Unassigned	Unassigned	Unassigned	Unassigned
vir_415	30518	High-quality	100	0	Unassigned	Unassigned	Unassigned	Unassigned	Unassigned	Unassigned	Unassigned	Unassigned	Unassigned	Unassigned	Unassigned	Unassigned	Unassigned	Unassigned	Unassigned	Unassigned	Unassigned	Unassigned	Unassigned	Unassigned	Unassigned	Unassigned	Unassigned	Unassigned
vir_416	30135	High-quality	100	0	Unassigned	Unassigned	Unassigned	Unassigned	Unassigned	Unassigned	Unassigned	Unassigned	Unassigned	Unassigned	Unassigned	Unassigned	Unassigned	Unassigned	Unassigned	Unassigned	Unassigned	Unassigned	Unassigned	Unassigned	Unassigned	Unassigned	Unassigned	Unassigned
vir_417	29401	High-quality	93.55	0	Unassigned	Unassigned	Unassigned	Unassigned	Unassigned	Unassigned	Unassigned	Unassigned	Unassigned	Unassigned	Unassigned	Unassigned	Unassigned	Unassigned	Unassigned	Unassigned	Unassigned	Unassigned	Unassigned	Unassigned	Unassigned	Unassigned	Unassigned	Unassigned
vir_418	25232	High-quality	100	0	Unassigned	Unassigned	Unassigned	Unassigned	Unassigned	Unassigned	Unassigned	Unassigned	Unassigned	Unassigned	Unassigned	Unassigned	Unassigned	Unassigned	Unassigned	Unassigned	Unassigned	Unassigned	Unassigned	Unassigned	Unassigned	Unassigned	Unassigned	Unassigned
vir_419	24449	High-quality	100	0	Unassigned	Unassigned	Unassigned	Unassigned	Unassigned	Unassigned	Unassigned	Unassigned	Unassigned	Unassigned	Unassigned	Unassigned	Unassigned	Unassigned	Unassigned	Unassigned	Unassigned	Unassigned	Unassigned	Unassigned	Unassigned	Unassigned	Unassigned	Unassigned
vir_42	93318	High-quality	100	0	Unassigned	Unassigned	Unassigned	Unassigned	Unassigned	Unassigned	Unassigned	Unassigned	Unassigned	Unassigned	Unassigned	Unassigned	Unassigned	Unassigned	Unassigned	Unassigned	Unassigned	Unassigned	Unassigned	Unassigned	Unassigned	Unassigned	Unassigned	Unassigned
vir_420	23310	High-quality	100	0	Unassigned	Unassigned	Unassigned	Unassigned	Unassigned	Unassigned	Unassigned	Unassigned	Unassigned	Unassigned	Unassigned	Unassigned	Unassigned	Unassigned	Unassigned	Unassigned	Unassigned	Unassigned	Unassigned	Unassigned	Unassigned	Unassigned	Unassigned	Unassigned
vir_421	22085	High-quality	100	0	Unassigned	Unassigned	Unassigned	Unassigned	Unassigned	Unassigned	Unassigned	Unassigned	Unassigned	Unassigned	Unassigned	Unassigned	Unassigned	Unassigned	Unassigned	Unassigned	Unassigned	Unassigned	Unassigned	Unassigned	Unassigned	Unassigned	Unassigned	Unassigned
vir_422	21565	High-quality	100	0	Unassigned	Unassigned	Unassigned	Unassigned	Unassigned	Unassigned	Unassigned	Unassigned	Unassigned	Unassigned	Unassigned	Unassigned	Unassigned	Unassigned	Unassigned	Unassigned	Unassigned	Unassigned	Unassigned	Unassigned	Unassigned	Unassigned	Unassigned	Unassigned
vir_423	20291	High-quality	100	0	Unassigned	Unassigned	Unassigned	Unassigned	Unassigned	Unassigned	Unassigned	Unassigned	Unassigned	Unassigned	Unassigned	Unassigned	Unassigned	Unassigned	Unassigned	Unassigned	Unassigned	Unassigned	Unassigned	Unassigned	Unassigned	Unassigned	Unassigned	Unassigned
vir_424	20076	High-quality	100	0	Unassigned	Unassigned	Unassigned	Unassigned	Unassigned	Unassigned	Unassigned	Unassigned	Unassigned	Unassigned	Unassigned	Unassigned	Unassigned	Unassigned	Unassigned	Unassigned	Unassigned	Unassigned	Unassigned	Unassigned	Unassigned	Unassigned	Unassigned	Unassigned
vir_425	18941	High-quality	100	0	Unassigned	Unassigned	Unassigned	Unassigned	Unassigned	Unassigned	Unassigned	Unassigned	Unassigned	Unassigned	Unassigned	Unassigned	Unassigned	Unassigned	Unassigned	Unassigned	Unassigned	Unassigned	Unassigned	Unassigned	Unassigned	Unassigned	Unassigned	Unassigned
vir_426	18800	High-quality	100	0	Unassigned	Unassigned	Unassigned	Unassigned	Unassigned	Unassigned	Unassigned	Unassigned	Unassigned	Unassigned	Unassigned	Unassigned	Unassigned	Unassigned	Unassigned	Unassigned	Unassigned	Unassigned	Unassigned	Unassigned	Unassigned	Unassigned	Unassigned	Unassigned
vir_427	17957	High-quality	100	0	Unassigned	Unassigned	Unassigned	Unassigned	Unassigned	Unassigned	Unassigned	Unassigned	Unassigned	Unassigned	Unassigned	Unassigned	Unassigned	Unassigned	Unassigned	Unassigned	Unassigned	Unassigned	Unassigned	Unassigned	Unassigned	Unassigned	Unassigned	Unassigned
vir_428	17807	High-quality	100	0	Unassigned	Unassigned	Unassigned	Unassigned	Unassigned	Unassigned	Unassigned	Unassigned	Unassigned	Unassigned	Unassigned	Unassigned	Unassigned	Unassigned	Unassigned	Unassigned	Unassigned	Unassigned	Unassigned	Unassigned	Unassigned	Unassigned	Unassigned	Unassigned
vir_429	17603	High-quality	100	0	Unassigned	Unassigned	Unassigned	Unassigned	Unassigned	Unassigned	Unassigned	Unassigned	Unassigned	Unassigned	Unassigned	Unassigned	Unassigned	Unassigned	Unassigned	Unassigned	Unassigned	Unassigned	Unassigned	Unassigned	Unassigned	Unassigned	Unassigned	Unassigned
vir_43	92424	High-quality	100	0	Unassigned	Unassigned	Unassigned	Unassigned	Unassigned	Unassigned	Unassigned	Unassigned	Unassigned	Unassigned	Unassigned	Unassigned	Unassigned	Unassigned	Unassigned	Unassigned	Unassigned	Unassigned	Unassigned	Unassigned	Unassigned	Unassigned	Unassigned	Unassigned
vir_430	16630	High-quality	100	0	Unassigned	Unassigned	Unassigned	Unassigned	Unassigned	Unassigned	Unassigned	Unassigned	Unassigned	Unassigned	Unassigned	Unassigned	Unassigned	Unassigned	Unassigned	Unassigned	Unassigned	Unassigned	Unassigned	Unassigned	Unassigned	Unassigned	Unassigned	Unassigned
vir_431	16277	High-quality	93.26	0	Unassigned	Unassigned	Unassigned	Unassigned	Unassigned	Unassigned	Unassigned	Unassigned	Unassigned	Unassigned	Unassigned	Unassigned	Unassigned	Unassigned	Unassigned	Unassigned	Unassigned	Unassigned	Unassigned	Unassigned	Unassigned	Unassigned	Unassigned	Unassigned
vir_432	16064	High-quality	100	0	Unassigned	Unassigned	Unassigned	Unassigned	Unassigned	Unassigned	Unassigned	Unassigned	Unassigned	Unassigned	Unassigned	Unassigned	Unassigned	Unassigned	Unassigned	Unassigned	Unassigned	Unassigned	Unassigned	Unassigned	Unassigned	Unassigned	Unassigned	Unassigned
vir_433	15779	High-quality	100	0	Unassigned	Unassigned	Unassigned	Unassigned	Unassigned	Unassigned	Unassigned	Unassigned	Unassigned	Unassigned	Unassigned	Unassigned	Unassigned	Unassigned	Unassigned	Unassigned	Unassigned	Unassigned	Unassigned	Unassigned	Unassigned	Unassigned	Unassigned	Unassigned
vir_434	15558	High-quality	100	0	Unassigned	Unassigned	Unassigned	Unassigned	Unassigned	Unassigned	Unassigned	Unassigned	Unassigned	Unassigned	Unassigned	Unassigned	Unassigned	Unassigned	Unassigned	Unassigned	Unassigned	Unassigned	Unassigned	Unassigned	Unassigned	Unassigned	Unassigned	Unassigned
vir_435	15429	High-quality	100	0	Unassigned	Unassigned	Unassigned	Unassigned	Unassigned	Unassigned	Unassigned	Unassigned	Unassigned	Unassigned	Unassigned	Unassigned	Unassigned	Unassigned	Unassigned	Unassigned	Unassigned	Unassigned	Unassigned	Unassigned	Unassigned	Unassigned	Unassigned	Unassigned
vir_436	15259	High-quality	100	0	Unassigned	Unassigned	Unassigned	Unassigned	Unassigned	Unassigned	Unassigned	Unassigned	Unassigned	Unassigned	Unassigned	Unassigned	Unassigned	Unassigned	Unassigned	Unassigned	Unassigned	Unassigned	Unassigned	Unassigned	Unassigned	Unassigned	Unassigned	Unassigned
vir_437	15173	High-quality	100	0	Unassigned	Unassigned	Unassigned	Unassigned	Unassigned	Unassigned	Unassigned	Unassigned	Unassigned	Unassigned	Unassigned	Unassigned	Unassigned	Unassigned	Unassigned	Unassigned	Unassigned	Unassigned	Unassigned	Unassigned	Unassigned	Unassigned	Unassigned	Unassigned
vir_438	14408	High-quality	98.54	0	Unassigned	Unassigned	Unassigned	Unassigned	Unassigned	Unassigned	Unassigned	Unassigned	Unassigned	Unassigned	Unassigned	Unassigned	Unassigned	Unassigned	Unassigned	Unassigned	Unassigned	Unassigned	Unassigned	Unassigned	Unassigned	Unassigned	Unassigned	Unassigned
vir_439	14324	High-quality	100	0	Unassigned	Unassigned	Unassigned	Unassigned	Unassigned	Unassigned	Unassigned	Unassigned	Unassigned	Unassigned	Unassigned	Unassigned	Unassigned	Unassigned	Unassigned	Unassigned	Unassigned	Unassigned	Unassigned	Unassigned	Unassigned	Unassigned	Unassigned	Unassigned
vir_44	91947	High-quality	100	0	['Duplodnaviria']	['Duplodnaviria']	Unassigned	Unassigned	['Heunggongvirae']	['Heunggongvirae']	Unassigned	Unassigned	['Uroviricota']	['Uroviricota']	Unassigned	Unassigned	['Caudoviricetes']	['Caudoviricetes']	['Crassvirales']	['Crassvirales']	Unassigned	Unassigned	['Steigviridae']	['Steigviridae']	['Asinivirinae']	['Asinivirinae']	['Akihdevirus']	['Akihdevirus']
vir_440	14309	High-quality	100	0	Unassigned	Unassigned	Unassigned	Unassigned	Unassigned	Unassigned	Unassigned	Unassigned	Unassigned	Unassigned	Unassigned	Unassigned	Unassigned	Unassigned	Unassigned	Unassigned	Unassigned	Unassigned	Unassigned	Unassigned	Unassigned	Unassigned	Unassigned	Unassigned
vir_441	14264	High-quality	100	0	Unassigned	Unassigned	Unassigned	Unassigned	Unassigned	Unassigned	Unassigned	Unassigned	Unassigned	Unassigned	Unassigned	Unassigned	Unassigned	Unassigned	Unassigned	Unassigned	Unassigned	Unassigned	Unassigned	Unassigned	Unassigned	Unassigned	Unassigned	Unassigned
vir_442	14183	High-quality	100	0	Unassigned	Unassigned	Unassigned	Unassigned	Unassigned	Unassigned	Unassigned	Unassigned	Unassigned	Unassigned	Unassigned	Unassigned	Unassigned	Unassigned	Unassigned	Unassigned	Unassigned	Unassigned	Unassigned	Unassigned	Unassigned	Unassigned	Unassigned	Unassigned
vir_443	14062	High-quality	100	0	Unassigned	Unassigned	Unassigned	Unassigned	Unassigned	Unassigned	Unassigned	Unassigned	Unassigned	Unassigned	Unassigned	Unassigned	Unassigned	Unassigned	Unassigned	Unassigned	Unassigned	Unassigned	Unassigned	Unassigned	Unassigned	Unassigned	Unassigned	Unassigned
vir_444	13949	High-quality	100	0	Unassigned	Unassigned	Unassigned	Unassigned	Unassigned	Unassigned	Unassigned	Unassigned	Unassigned	Unassigned	Unassigned	Unassigned	Unassigned	Unassigned	Unassigned	Unassigned	Unassigned	Unassigned	Unassigned	Unassigned	Unassigned	Unassigned	Unassigned	Unassigned
vir_445	13866	High-quality	100	0	Unassigned	Unassigned	Unassigned	Unassigned	Unassigned	Unassigned	Unassigned	Unassigned	Unassigned	Unassigned	Unassigned	Unassigned	Unassigned	Unassigned	Unassigned	Unassigned	Unassigned	Unassigned	Unassigned	Unassigned	Unassigned	Unassigned	Unassigned	Unassigned
vir_446	13377	High-quality	100	0	Unassigned	Unassigned	Unassigned	Unassigned	Unassigned	Unassigned	Unassigned	Unassigned	Unassigned	Unassigned	Unassigned	Unassigned	Unassigned	Unassigned	Unassigned	Unassigned	Unassigned	Unassigned	Unassigned	Unassigned	Unassigned	Unassigned	Unassigned	Unassigned
vir_447	13318	High-quality	100	0	Unassigned	Unassigned	Unassigned	Unassigned	Unassigned	Unassigned	Unassigned	Unassigned	Unassigned	Unassigned	Unassigned	Unassigned	Unassigned	Unassigned	Unassigned	Unassigned	Unassigned	Unassigned	Unassigned	Unassigned	Unassigned	Unassigned	Unassigned	Unassigned
vir_448	13244	High-quality	100	0	Unassigned	Unassigned	Unassigned	Unassigned	Unassigned	Unassigned	Unassigned	Unassigned	Unassigned	Unassigned	Unassigned	Unassigned	Unassigned	Unassigned	Unassigned	Unassigned	Unassigned	Unassigned	Unassigned	Unassigned	Unassigned	Unassigned	Unassigned	Unassigned
vir_449	13097	High-quality	100	0	Unassigned	Unassigned	Unassigned	Unassigned	Unassigned	Unassigned	Unassigned	Unassigned	Unassigned	Unassigned	Unassigned	Unassigned	Unassigned	Unassigned	Unassigned	Unassigned	Unassigned	Unassigned	Unassigned	Unassigned	Unassigned	Unassigned	Unassigned	Unassigned
vir_45	91592	High-quality	100	0	Unassigned	Unassigned	Unassigned	Unassigned	Unassigned	Unassigned	Unassigned	Unassigned	Unassigned	Unassigned	Unassigned	Unassigned	Unassigned	Unassigned	Unassigned	Unassigned	Unassigned	Unassigned	Unassigned	Unassigned	Unassigned	Unassigned	Unassigned	Unassigned
vir_450	13004	High-quality	100	0	Unassigned	Unassigned	Unassigned	Unassigned	Unassigned	Unassigned	Unassigned	Unassigned	Unassigned	Unassigned	Unassigned	Unassigned	Unassigned	Unassigned	Unassigned	Unassigned	Unassigned	Unassigned	Unassigned	Unassigned	Unassigned	Unassigned	Unassigned	Unassigned
vir_451	12993	High-quality	100	0	Unassigned	Unassigned	Unassigned	Unassigned	Unassigned	Unassigned	Unassigned	Unassigned	Unassigned	Unassigned	Unassigned	Unassigned	Unassigned	Unassigned	Unassigned	Unassigned	Unassigned	Unassigned	Unassigned	Unassigned	Unassigned	Unassigned	Unassigned	Unassigned
vir_452	12413	High-quality	100	0	Unassigned	Unassigned	Unassigned	Unassigned	Unassigned	Unassigned	Unassigned	Unassigned	Unassigned	Unassigned	Unassigned	Unassigned	Unassigned	Unassigned	Unassigned	Unassigned	Unassigned	Unassigned	Unassigned	Unassigned	Unassigned	Unassigned	Unassigned	Unassigned
vir_453	12324	High-quality	100	0	Unassigned	Unassigned	Unassigned	Unassigned	Unassigned	Unassigned	Unassigned	Unassigned	Unassigned	Unassigned	Unassigned	Unassigned	Unassigned	Unassigned	Unassigned	Unassigned	Unassigned	Unassigned	Unassigned	Unassigned	Unassigned	Unassigned	Unassigned	Unassigned
vir_454	12258	High-quality	98.56	0	Unassigned	Unassigned	Unassigned	Unassigned	Unassigned	Unassigned	Unassigned	Unassigned	Unassigned	Unassigned	Unassigned	Unassigned	Unassigned	Unassigned	Unassigned	Unassigned	Unassigned	Unassigned	Unassigned	Unassigned	Unassigned	Unassigned	Unassigned	Unassigned
vir_455	12112	High-quality	100	0	Unassigned	Unassigned	Unassigned	Unassigned	Unassigned	Unassigned	Unassigned	Unassigned	Unassigned	Unassigned	Unassigned	Unassigned	Unassigned	Unassigned	Unassigned	Unassigned	Unassigned	Unassigned	Unassigned	Unassigned	Unassigned	Unassigned	Unassigned	Unassigned
vir_456	11813	High-quality	100	0	Unassigned	Unassigned	Unassigned	Unassigned	Unassigned	Unassigned	Unassigned	Unassigned	Unassigned	Unassigned	Unassigned	Unassigned	Unassigned	Unassigned	Unassigned	Unassigned	Unassigned	Unassigned	Unassigned	Unassigned	Unassigned	Unassigned	Unassigned	Unassigned
vir_457	11649	High-quality	100	0	Unassigned	Unassigned	Unassigned	Unassigned	Unassigned	Unassigned	Unassigned	Unassigned	Unassigned	Unassigned	Unassigned	Unassigned	Unassigned	Unassigned	Unassigned	Unassigned	Unassigned	Unassigned	Unassigned	Unassigned	Unassigned	Unassigned	Unassigned	Unassigned
vir_458	11529	High-quality	100	0	Unassigned	Unassigned	Unassigned	Unassigned	Unassigned	Unassigned	Unassigned	Unassigned	Unassigned	Unassigned	Unassigned	Unassigned	Unassigned	Unassigned	Unassigned	Unassigned	Unassigned	Unassigned	Unassigned	Unassigned	Unassigned	Unassigned	Unassigned	Unassigned
vir_459	11489	High-quality	100	0	Unassigned	Unassigned	Unassigned	Unassigned	Unassigned	Unassigned	Unassigned	Unassigned	Unassigned	Unassigned	Unassigned	Unassigned	Unassigned	Unassigned	Unassigned	Unassigned	Unassigned	Unassigned	Unassigned	Unassigned	Unassigned	Unassigned	Unassigned	Unassigned
vir_46	88413	High-quality	100	0	Unassigned	Unassigned	Unassigned	Unassigned	Unassigned	Unassigned	Unassigned	Unassigned	Unassigned	Unassigned	Unassigned	Unassigned	Unassigned	Unassigned	Unassigned	Unassigned	Unassigned	Unassigned	Unassigned	Unassigned	Unassigned	Unassigned	Unassigned	Unassigned
vir_460	11345	High-quality	100	0	Unassigned	Unassigned	Unassigned	Unassigned	Unassigned	Unassigned	Unassigned	Unassigned	Unassigned	Unassigned	Unassigned	Unassigned	Unassigned	Unassigned	Unassigned	Unassigned	Unassigned	Unassigned	Unassigned	Unassigned	Unassigned	Unassigned	Unassigned	Unassigned
vir_461	10841	High-quality	100	0	Unassigned	Unassigned	Unassigned	Unassigned	Unassigned	Unassigned	Unassigned	Unassigned	Unassigned	Unassigned	Unassigned	Unassigned	Unassigned	Unassigned	Unassigned	Unassigned	Unassigned	Unassigned	Unassigned	Unassigned	Unassigned	Unassigned	Unassigned	Unassigned
vir_462	10802	High-quality	100	0	Unassigned	Unassigned	Unassigned	Unassigned	Unassigned	Unassigned	Unassigned	Unassigned	Unassigned	Unassigned	Unassigned	Unassigned	Unassigned	Unassigned	Unassigned	Unassigned	Unassigned	Unassigned	Unassigned	Unassigned	Unassigned	Unassigned	Unassigned	Unassigned
vir_463	10723	High-quality	99.97	0	Unassigned	Unassigned	Unassigned	Unassigned	Unassigned	Unassigned	Unassigned	Unassigned	Unassigned	Unassigned	Unassigned	Unassigned	Unassigned	Unassigned	Unassigned	Unassigned	Unassigned	Unassigned	Unassigned	Unassigned	Unassigned	Unassigned	Unassigned	Unassigned
vir_464	10707	High-quality	99.82	0	Unassigned	Unassigned	Unassigned	Unassigned	Unassigned	Unassigned	Unassigned	Unassigned	Unassigned	Unassigned	Unassigned	Unassigned	Unassigned	Unassigned	Unassigned	Unassigned	Unassigned	Unassigned	Unassigned	Unassigned	Unassigned	Unassigned	Unassigned	Unassigned
vir_465	10675	High-quality	99.52	0	Unassigned	Unassigned	Unassigned	Unassigned	Unassigned	Unassigned	Unassigned	Unassigned	Unassigned	Unassigned	Unassigned	Unassigned	Unassigned	Unassigned	Unassigned	Unassigned	Unassigned	Unassigned	Unassigned	Unassigned	Unassigned	Unassigned	Unassigned	Unassigned
vir_466	10635	High-quality	99.15	0	Unassigned	Unassigned	Unassigned	Unassigned	Unassigned	Unassigned	Unassigned	Unassigned	Unassigned	Unassigned	Unassigned	Unassigned	Unassigned	Unassigned	Unassigned	Unassigned	Unassigned	Unassigned	Unassigned	Unassigned	Unassigned	Unassigned	Unassigned	Unassigned
vir_467	10476	High-quality	97.67	0	Unassigned	Unassigned	Unassigned	Unassigned	Unassigned	Unassigned	Unassigned	Unassigned	Unassigned	Unassigned	Unassigned	Unassigned	Unassigned	Unassigned	Unassigned	Unassigned	Unassigned	Unassigned	Unassigned	Unassigned	Unassigned	Unassigned	Unassigned	Unassigned
vir_468	10324	High-quality	96.25	0	Unassigned	Unassigned	Unassigned	Unassigned	Unassigned	Unassigned	Unassigned	Unassigned	Unassigned	Unassigned	Unassigned	Unassigned	Unassigned	Unassigned	Unassigned	Unassigned	Unassigned	Unassigned	Unassigned	Unassigned	Unassigned	Unassigned	Unassigned	Unassigned
vir_47	85152	High-quality	100	0	Unassigned	Unassigned	Unassigned	Unassigned	Unassigned	Unassigned	Unassigned	Unassigned	Unassigned	Unassigned	Unassigned	Unassigned	Unassigned	Unassigned	Unassigned	Unassigned	Unassigned	Unassigned	Unassigned	Unassigned	Unassigned	Unassigned	Unassigned	Unassigned
vir_470	87139	High-quality	100	2023-04-07	Unassigned	Unassigned	Unassigned	Unassigned	Unassigned	Unassigned	Unassigned	Unassigned	Unassigned	Unassigned	Unassigned	Unassigned	Unassigned	Unassigned	Unassigned	Unassigned	Unassigned	Unassigned	Unassigned	Unassigned	Unassigned	Unassigned	Unassigned	Unassigned
vir_471	64416	High-quality	100	2023-01-04	Unassigned	Unassigned	Unassigned	Unassigned	Unassigned	Unassigned	Unassigned	Unassigned	Unassigned	Unassigned	Unassigned	Unassigned	Unassigned	Unassigned	Unassigned	Unassigned	Unassigned	Unassigned	Unassigned	Unassigned	Unassigned	Unassigned	Unassigned	Unassigned
vir_472	53990	High-quality	90.95	18.55	Unassigned	Unassigned	Unassigned	Unassigned	Unassigned	Unassigned	Unassigned	Unassigned	Unassigned	Unassigned	Unassigned	Unassigned	Unassigned	Unassigned	Unassigned	Unassigned	Unassigned	Unassigned	Unassigned	Unassigned	Unassigned	Unassigned	Unassigned	Unassigned
vir_473	43816	High-quality	100	30.96	Unassigned	Unassigned	Unassigned	Unassigned	Unassigned	Unassigned	Unassigned	Unassigned	Unassigned	Unassigned	Unassigned	Unassigned	Unassigned	Unassigned	Unassigned	Unassigned	Unassigned	Unassigned	Unassigned	Unassigned	Unassigned	Unassigned	Unassigned	Unassigned
vir_474	43837	High-quality	100	30.93	Unassigned	Unassigned	Unassigned	Unassigned	Unassigned	Unassigned	Unassigned	Unassigned	Unassigned	Unassigned	Unassigned	Unassigned	Unassigned	Unassigned	Unassigned	Unassigned	Unassigned	Unassigned	Unassigned	Unassigned	Unassigned	Unassigned	Unassigned	Unassigned
vir_475	36449	High-quality	100	34.58	Unassigned	Unassigned	Unassigned	Unassigned	Unassigned	Unassigned	Unassigned	Unassigned	Unassigned	Unassigned	Unassigned	Unassigned	Unassigned	Unassigned	Unassigned	Unassigned	Unassigned	Unassigned	Unassigned	Unassigned	Unassigned	Unassigned	Unassigned	Unassigned
vir_476	35817	High-quality	100	23.55	Unassigned	Unassigned	Unassigned	Unassigned	Unassigned	Unassigned	Unassigned	Unassigned	Unassigned	Unassigned	Unassigned	Unassigned	Unassigned	Unassigned	Unassigned	Unassigned	Unassigned	Unassigned	Unassigned	Unassigned	Unassigned	Unassigned	Unassigned	Unassigned
vir_477	40187	High-quality	100	6.82	Unassigned	Unassigned	Unassigned	Unassigned	Unassigned	Unassigned	Unassigned	Unassigned	Unassigned	Unassigned	Unassigned	Unassigned	Unassigned	Unassigned	Unassigned	Unassigned	Unassigned	Unassigned	Unassigned	Unassigned	Unassigned	Unassigned	Unassigned	Unassigned
vir_478	33026	High-quality	100	23.38	['Duplodnaviria']	['Duplodnaviria']	Unassigned	Unassigned	['Heunggongvirae']	['Heunggongvirae']	Unassigned	Unassigned	['Uroviricota']	['Uroviricota']	Unassigned	Unassigned	['Caudoviricetes']	['Caudoviricetes']	Unassigned	Unassigned	Unassigned	Unassigned	['f__Unclassified']	['f__Unclassified']	Unassigned	Unassigned	['Myxoctovirus']	['Myxoctovirus']
vir_479	36435	High-quality	100	9.78	Unassigned	Unassigned	Unassigned	Unassigned	Unassigned	Unassigned	Unassigned	Unassigned	Unassigned	Unassigned	Unassigned	Unassigned	Unassigned	Unassigned	Unassigned	Unassigned	Unassigned	Unassigned	Unassigned	Unassigned	Unassigned	Unassigned	Unassigned	Unassigned
vir_48	84485	High-quality	100	0	Unassigned	Unassigned	Unassigned	Unassigned	Unassigned	Unassigned	Unassigned	Unassigned	Unassigned	Unassigned	Unassigned	Unassigned	Unassigned	Unassigned	Unassigned	Unassigned	Unassigned	Unassigned	['f__Unclassified']	['f__Unclassified']	['Unclassified']	['Unclassified']	['f__Unclassified;g__Unclassified']	['f__Unclassified;g__Unclassified']
vir_480	35290	High-quality	92.12	2023-06-11	Unassigned	Unassigned	Unassigned	Unassigned	Unassigned	Unassigned	Unassigned	Unassigned	Unassigned	Unassigned	Unassigned	Unassigned	Unassigned	Unassigned	Unassigned	Unassigned	Unassigned	Unassigned	Unassigned	Unassigned	Unassigned	Unassigned	Unassigned	Unassigned
vir_481	33040	High-quality	90.88	7.62	Unassigned	Unassigned	Unassigned	Unassigned	Unassigned	Unassigned	Unassigned	Unassigned	Unassigned	Unassigned	Unassigned	Unassigned	Unassigned	Unassigned	Unassigned	Unassigned	Unassigned	Unassigned	Unassigned	Unassigned	Unassigned	Unassigned	Unassigned	Unassigned
vir_482	13637	High-quality	100	11.69	Unassigned	Unassigned	Unassigned	Unassigned	Unassigned	Unassigned	Unassigned	Unassigned	Unassigned	Unassigned	Unassigned	Unassigned	Unassigned	Unassigned	Unassigned	Unassigned	Unassigned	Unassigned	Unassigned	Unassigned	Unassigned	Unassigned	Unassigned	Unassigned
vir_483	13690	High-quality	100	2023-02-15	Unassigned	Unassigned	Unassigned	Unassigned	Unassigned	Unassigned	Unassigned	Unassigned	Unassigned	Unassigned	Unassigned	Unassigned	Unassigned	Unassigned	Unassigned	Unassigned	Unassigned	Unassigned	Unassigned	Unassigned	Unassigned	Unassigned	Unassigned	Unassigned
vir_49	84436	High-quality	100	0	Unassigned	Unassigned	Unassigned	Unassigned	Unassigned	Unassigned	Unassigned	Unassigned	Unassigned	Unassigned	Unassigned	Unassigned	Unassigned	Unassigned	Unassigned	Unassigned	Unassigned	Unassigned	Unassigned	Unassigned	Unassigned	Unassigned	Unassigned	Unassigned
vir_50	79554	High-quality	100	0	Unassigned	Unassigned	Unassigned	Unassigned	Unassigned	Unassigned	Unassigned	Unassigned	Unassigned	Unassigned	Unassigned	Unassigned	Unassigned	Unassigned	Unassigned	Unassigned	Unassigned	Unassigned	Unassigned	Unassigned	Unassigned	Unassigned	Unassigned	Unassigned
vir_51	78016	High-quality	100	0	Unassigned	Unassigned	Unassigned	Unassigned	Unassigned	Unassigned	Unassigned	Unassigned	Unassigned	Unassigned	Unassigned	Unassigned	Unassigned	Unassigned	Unassigned	Unassigned	Unassigned	Unassigned	Unassigned	Unassigned	Unassigned	Unassigned	Unassigned	Unassigned
vir_52	74243	High-quality	100	0	Unassigned	Unassigned	Unassigned	Unassigned	Unassigned	Unassigned	Unassigned	Unassigned	Unassigned	Unassigned	Unassigned	Unassigned	Unassigned	Unassigned	Unassigned	Unassigned	Unassigned	Unassigned	Unassigned	Unassigned	Unassigned	Unassigned	Unassigned	Unassigned
vir_53	73370	High-quality	96.28	0	Unassigned	Unassigned	Unassigned	Unassigned	Unassigned	Unassigned	Unassigned	Unassigned	Unassigned	Unassigned	Unassigned	Unassigned	Unassigned	Unassigned	Unassigned	Unassigned	Unassigned	Unassigned	Unassigned	Unassigned	Unassigned	Unassigned	Unassigned	Unassigned
vir_54	70773	High-quality	100	0	Unassigned	Unassigned	Unassigned	Unassigned	Unassigned	Unassigned	Unassigned	Unassigned	Unassigned	Unassigned	Unassigned	Unassigned	Unassigned	Unassigned	Unassigned	Unassigned	Unassigned	Unassigned	Unassigned	Unassigned	Unassigned	Unassigned	Unassigned	Unassigned
vir_55	70465	High-quality	100	0	Unassigned	Unassigned	Unassigned	Unassigned	Unassigned	Unassigned	Unassigned	Unassigned	Unassigned	Unassigned	Unassigned	Unassigned	Unassigned	Unassigned	Unassigned	Unassigned	Unassigned	Unassigned	Unassigned	Unassigned	Unassigned	Unassigned	Unassigned	Unassigned
vir_56	70139	High-quality	100	0	Unassigned	Unassigned	Unassigned	Unassigned	Unassigned	Unassigned	Unassigned	Unassigned	Unassigned	Unassigned	Unassigned	Unassigned	Unassigned	Unassigned	Unassigned	Unassigned	Unassigned	Unassigned	Unassigned	Unassigned	Unassigned	Unassigned	Unassigned	Unassigned
vir_57	69875	High-quality	100	0	Unassigned	Unassigned	Unassigned	Unassigned	Unassigned	Unassigned	Unassigned	Unassigned	Unassigned	Unassigned	Unassigned	Unassigned	Unassigned	Unassigned	Unassigned	Unassigned	Unassigned	Unassigned	Unassigned	Unassigned	Unassigned	Unassigned	Unassigned	Unassigned
vir_58	69858	High-quality	100	0	Unassigned	Unassigned	Unassigned	Unassigned	Unassigned	Unassigned	Unassigned	Unassigned	Unassigned	Unassigned	Unassigned	Unassigned	Unassigned	Unassigned	Unassigned	Unassigned	Unassigned	Unassigned	Unassigned	Unassigned	Unassigned	Unassigned	Unassigned	Unassigned
vir_59	69567	High-quality	100	0	Unassigned	Unassigned	Unassigned	Unassigned	Unassigned	Unassigned	Unassigned	Unassigned	Unassigned	Unassigned	Unassigned	Unassigned	Unassigned	Unassigned	Unassigned	Unassigned	Unassigned	Unassigned	Unassigned	Unassigned	Unassigned	Unassigned	Unassigned	Unassigned
vir_60	68947	High-quality	94.26	0	Unassigned	Unassigned	Unassigned	Unassigned	Unassigned	Unassigned	Unassigned	Unassigned	Unassigned	Unassigned	Unassigned	Unassigned	Unassigned	Unassigned	Unassigned	Unassigned	Unassigned	Unassigned	Unassigned	Unassigned	Unassigned	Unassigned	Unassigned	Unassigned
vir_61	68594	High-quality	100	0	Unassigned	Unassigned	Unassigned	Unassigned	Unassigned	Unassigned	Unassigned	Unassigned	Unassigned	Unassigned	Unassigned	Unassigned	Unassigned	Unassigned	Unassigned	Unassigned	Unassigned	Unassigned	Unassigned	Unassigned	Unassigned	Unassigned	Unassigned	Unassigned
vir_62	68508	High-quality	100	0	['Duplodnaviria']	['Duplodnaviria']	Unassigned	Unassigned	['Heunggongvirae']	['Heunggongvirae']	Unassigned	Unassigned	['Uroviricota']	['Uroviricota']	Unassigned	Unassigned	['Caudoviricetes']	['Caudoviricetes']	Unassigned	Unassigned	Unassigned	Unassigned	['f__Unclassified']	['f__Unclassified']	Unassigned	Unassigned	['Brunovirus']	['Brunovirus']
vir_63	68330	High-quality	100	0	Unassigned	Unassigned	Unassigned	Unassigned	Unassigned	Unassigned	Unassigned	Unassigned	Unassigned	Unassigned	Unassigned	Unassigned	Unassigned	Unassigned	Unassigned	Unassigned	Unassigned	Unassigned	Unassigned	Unassigned	Unassigned	Unassigned	Unassigned	Unassigned
vir_64	68191	High-quality	100	0	Unassigned	Unassigned	Unassigned	Unassigned	Unassigned	Unassigned	Unassigned	Unassigned	Unassigned	Unassigned	Unassigned	Unassigned	Unassigned	Unassigned	Unassigned	Unassigned	Unassigned	Unassigned	Unassigned	Unassigned	Unassigned	Unassigned	Unassigned	Unassigned
vir_65	67709	High-quality	100	0	Unassigned	Unassigned	Unassigned	Unassigned	Unassigned	Unassigned	Unassigned	Unassigned	Unassigned	Unassigned	Unassigned	Unassigned	Unassigned	Unassigned	Unassigned	Unassigned	Unassigned	Unassigned	Unassigned	Unassigned	Unassigned	Unassigned	Unassigned	Unassigned
vir_66	67545	High-quality	96.78	0	Unassigned	Unassigned	Unassigned	Unassigned	Unassigned	Unassigned	Unassigned	Unassigned	Unassigned	Unassigned	Unassigned	Unassigned	Unassigned	Unassigned	Unassigned	Unassigned	Unassigned	Unassigned	Unassigned	Unassigned	Unassigned	Unassigned	Unassigned	Unassigned
vir_67	67231	High-quality	100	0	Unassigned	Unassigned	Unassigned	Unassigned	Unassigned	Unassigned	Unassigned	Unassigned	Unassigned	Unassigned	Unassigned	Unassigned	Unassigned	Unassigned	Unassigned	Unassigned	Unassigned	Unassigned	Unassigned	Unassigned	Unassigned	Unassigned	Unassigned	Unassigned
vir_68	66999	High-quality	100	0	Unassigned	Unassigned	Unassigned	Unassigned	Unassigned	Unassigned	Unassigned	Unassigned	Unassigned	Unassigned	Unassigned	Unassigned	Unassigned	Unassigned	Unassigned	Unassigned	Unassigned	Unassigned	Unassigned	Unassigned	Unassigned	Unassigned	Unassigned	Unassigned
vir_69	66755	High-quality	90.54	0	Unassigned	Unassigned	Unassigned	Unassigned	Unassigned	Unassigned	Unassigned	Unassigned	Unassigned	Unassigned	Unassigned	Unassigned	Unassigned	Unassigned	Unassigned	Unassigned	Unassigned	Unassigned	Unassigned	Unassigned	Unassigned	Unassigned	Unassigned	Unassigned
vir_70	66580	High-quality	100	0	Unassigned	Unassigned	Unassigned	Unassigned	Unassigned	Unassigned	Unassigned	Unassigned	Unassigned	Unassigned	Unassigned	Unassigned	Unassigned	Unassigned	Unassigned	Unassigned	Unassigned	Unassigned	Unassigned	Unassigned	Unassigned	Unassigned	Unassigned	Unassigned
vir_71	66489	High-quality	100	0	Unassigned	Unassigned	Unassigned	Unassigned	Unassigned	Unassigned	Unassigned	Unassigned	Unassigned	Unassigned	Unassigned	Unassigned	Unassigned	Unassigned	Unassigned	Unassigned	Unassigned	Unassigned	Unassigned	Unassigned	Unassigned	Unassigned	Unassigned	Unassigned
vir_72	66334	High-quality	98.35	0	Unassigned	Unassigned	Unassigned	Unassigned	Unassigned	Unassigned	Unassigned	Unassigned	Unassigned	Unassigned	Unassigned	Unassigned	Unassigned	Unassigned	Unassigned	Unassigned	Unassigned	Unassigned	Unassigned	Unassigned	Unassigned	Unassigned	Unassigned	Unassigned
vir_73	66269	High-quality	100	0	Unassigned	Unassigned	Unassigned	Unassigned	Unassigned	Unassigned	Unassigned	Unassigned	Unassigned	Unassigned	Unassigned	Unassigned	Unassigned	Unassigned	Unassigned	Unassigned	Unassigned	Unassigned	Unassigned	Unassigned	Unassigned	Unassigned	Unassigned	Unassigned
vir_74	66121	High-quality	100	0	['Duplodnaviria']	['Duplodnaviria']	Unassigned	Unassigned	['Heunggongvirae']	['Heunggongvirae']	Unassigned	Unassigned	['Uroviricota']	['Uroviricota']	Unassigned	Unassigned	['Caudoviricetes']	['Caudoviricetes']	Unassigned	Unassigned	Unassigned	Unassigned	['f__Unclassified']	['f__Unclassified']	Unassigned	Unassigned	['Gofduovirus']	['Gofduovirus']
vir_75	66048	High-quality	100	0	Unassigned	Unassigned	Unassigned	Unassigned	Unassigned	Unassigned	Unassigned	Unassigned	Unassigned	Unassigned	Unassigned	Unassigned	Unassigned	Unassigned	Unassigned	Unassigned	Unassigned	Unassigned	Unassigned	Unassigned	Unassigned	Unassigned	Unassigned	Unassigned
vir_76	65753	High-quality	100	0	Unassigned	Unassigned	Unassigned	Unassigned	Unassigned	Unassigned	Unassigned	Unassigned	Unassigned	Unassigned	Unassigned	Unassigned	Unassigned	Unassigned	Unassigned	Unassigned	Unassigned	Unassigned	Unassigned	Unassigned	Unassigned	Unassigned	Unassigned	Unassigned
vir_77	65682	High-quality	100	0	Unassigned	Unassigned	Unassigned	Unassigned	Unassigned	Unassigned	Unassigned	Unassigned	Unassigned	Unassigned	Unassigned	Unassigned	Unassigned	Unassigned	Unassigned	Unassigned	Unassigned	Unassigned	Unassigned	Unassigned	Unassigned	Unassigned	Unassigned	Unassigned
vir_78	65454	High-quality	100	0	Unassigned	Unassigned	Unassigned	Unassigned	Unassigned	Unassigned	Unassigned	Unassigned	Unassigned	Unassigned	Unassigned	Unassigned	Unassigned	Unassigned	Unassigned	Unassigned	Unassigned	Unassigned	Unassigned	Unassigned	Unassigned	Unassigned	Unassigned	Unassigned
vir_79	65405	High-quality	100	0	Unassigned	Unassigned	Unassigned	Unassigned	Unassigned	Unassigned	Unassigned	Unassigned	Unassigned	Unassigned	Unassigned	Unassigned	Unassigned	Unassigned	Unassigned	Unassigned	Unassigned	Unassigned	Unassigned	Unassigned	Unassigned	Unassigned	Unassigned	Unassigned
vir_80	65337	High-quality	99.29	0	Unassigned	Unassigned	Unassigned	Unassigned	Unassigned	Unassigned	Unassigned	Unassigned	Unassigned	Unassigned	Unassigned	Unassigned	Unassigned	Unassigned	Unassigned	Unassigned	Unassigned	Unassigned	Unassigned	Unassigned	Unassigned	Unassigned	Unassigned	Unassigned
vir_81	64829	High-quality	91.23	0	Unassigned	Unassigned	Unassigned	Unassigned	Unassigned	Unassigned	Unassigned	Unassigned	Unassigned	Unassigned	Unassigned	Unassigned	Unassigned	Unassigned	Unassigned	Unassigned	Unassigned	Unassigned	Unassigned	Unassigned	Unassigned	Unassigned	Unassigned	Unassigned
vir_82	64634	High-quality	93.1	0	Unassigned	Unassigned	Unassigned	Unassigned	Unassigned	Unassigned	Unassigned	Unassigned	Unassigned	Unassigned	Unassigned	Unassigned	Unassigned	Unassigned	Unassigned	Unassigned	Unassigned	Unassigned	Unassigned	Unassigned	Unassigned	Unassigned	Unassigned	Unassigned
vir_83	64309	High-quality	100	0	Unassigned	Unassigned	Unassigned	Unassigned	Unassigned	Unassigned	Unassigned	Unassigned	Unassigned	Unassigned	Unassigned	Unassigned	Unassigned	Unassigned	Unassigned	Unassigned	Unassigned	Unassigned	Unassigned	Unassigned	Unassigned	Unassigned	Unassigned	Unassigned
vir_84	63963	High-quality	100	0	Unassigned	Unassigned	Unassigned	Unassigned	Unassigned	Unassigned	Unassigned	Unassigned	Unassigned	Unassigned	Unassigned	Unassigned	Unassigned	Unassigned	Unassigned	Unassigned	Unassigned	Unassigned	Unassigned	Unassigned	Unassigned	Unassigned	Unassigned	Unassigned
vir_85	63856	High-quality	91.36	0	Unassigned	Unassigned	Unassigned	Unassigned	Unassigned	Unassigned	Unassigned	Unassigned	Unassigned	Unassigned	Unassigned	Unassigned	Unassigned	Unassigned	Unassigned	Unassigned	Unassigned	Unassigned	Unassigned	Unassigned	Unassigned	Unassigned	Unassigned	Unassigned
vir_86	63500	High-quality	100	0	Unassigned	Unassigned	Unassigned	Unassigned	Unassigned	Unassigned	Unassigned	Unassigned	Unassigned	Unassigned	Unassigned	Unassigned	Unassigned	Unassigned	Unassigned	Unassigned	Unassigned	Unassigned	Unassigned	Unassigned	Unassigned	Unassigned	Unassigned	Unassigned
vir_87	62691	High-quality	100	0	Unassigned	Unassigned	Unassigned	Unassigned	Unassigned	Unassigned	Unassigned	Unassigned	Unassigned	Unassigned	Unassigned	Unassigned	Unassigned	Unassigned	Unassigned	Unassigned	Unassigned	Unassigned	Unassigned	Unassigned	Unassigned	Unassigned	Unassigned	Unassigned
vir_88	62604	High-quality	100	0	Unassigned	Unassigned	Unassigned	Unassigned	Unassigned	Unassigned	Unassigned	Unassigned	Unassigned	Unassigned	Unassigned	Unassigned	Unassigned	Unassigned	Unassigned	Unassigned	Unassigned	Unassigned	Unassigned	Unassigned	Unassigned	Unassigned	Unassigned	Unassigned
vir_89	62544	High-quality	92.85	0	Unassigned	Unassigned	Unassigned	Unassigned	Unassigned	Unassigned	Unassigned	Unassigned	Unassigned	Unassigned	Unassigned	Unassigned	Unassigned	Unassigned	Unassigned	Unassigned	Unassigned	Unassigned	Unassigned	Unassigned	Unassigned	Unassigned	Unassigned	Unassigned
vir_9	379486	High-quality	100	0	Unassigned	Unassigned	Unassigned	Unassigned	Unassigned	Unassigned	Unassigned	Unassigned	Unassigned	Unassigned	Unassigned	Unassigned	Unassigned	Unassigned	Unassigned	Unassigned	Unassigned	Unassigned	Unassigned	Unassigned	Unassigned	Unassigned	Unassigned	Unassigned
vir_90	62239	High-quality	100	0	Unassigned	Unassigned	Unassigned	Unassigned	Unassigned	Unassigned	Unassigned	Unassigned	Unassigned	Unassigned	Unassigned	Unassigned	Unassigned	Unassigned	Unassigned	Unassigned	Unassigned	Unassigned	Unassigned	Unassigned	Unassigned	Unassigned	Unassigned	Unassigned
vir_91	61813	High-quality	100	0	Unassigned	Unassigned	Unassigned	Unassigned	Unassigned	Unassigned	Unassigned	Unassigned	Unassigned	Unassigned	Unassigned	Unassigned	Unassigned	Unassigned	Unassigned	Unassigned	Unassigned	Unassigned	Unassigned	Unassigned	Unassigned	Unassigned	Unassigned	Unassigned
vir_92	61644	High-quality	96.29	0	Unassigned	Unassigned	Unassigned	Unassigned	Unassigned	Unassigned	Unassigned	Unassigned	Unassigned	Unassigned	Unassigned	Unassigned	Unassigned	Unassigned	Unassigned	Unassigned	Unassigned	Unassigned	Unassigned	Unassigned	Unassigned	Unassigned	Unassigned	Unassigned
vir_93	61477	High-quality	100	0	Unassigned	Unassigned	Unassigned	Unassigned	Unassigned	Unassigned	Unassigned	Unassigned	Unassigned	Unassigned	Unassigned	Unassigned	Unassigned	Unassigned	Unassigned	Unassigned	Unassigned	Unassigned	Unassigned	Unassigned	Unassigned	Unassigned	Unassigned	Unassigned
vir_94	61390	High-quality	100	0	Unassigned	Unassigned	Unassigned	Unassigned	Unassigned	Unassigned	Unassigned	Unassigned	Unassigned	Unassigned	Unassigned	Unassigned	Unassigned	Unassigned	Unassigned	Unassigned	Unassigned	Unassigned	Unassigned	Unassigned	Unassigned	Unassigned	Unassigned	Unassigned
vir_95	61373	High-quality	100	0	Unassigned	Unassigned	Unassigned	Unassigned	Unassigned	Unassigned	Unassigned	Unassigned	Unassigned	Unassigned	Unassigned	Unassigned	Unassigned	Unassigned	Unassigned	Unassigned	Unassigned	Unassigned	Unassigned	Unassigned	Unassigned	Unassigned	Unassigned	Unassigned
vir_96	61297	High-quality	95.47	0	Unassigned	Unassigned	Unassigned	Unassigned	Unassigned	Unassigned	Unassigned	Unassigned	Unassigned	Unassigned	Unassigned	Unassigned	Unassigned	Unassigned	Unassigned	Unassigned	Unassigned	Unassigned	Unassigned	Unassigned	Unassigned	Unassigned	Unassigned	Unassigned
vir_97	61091	High-quality	92.22	0	Unassigned	Unassigned	Unassigned	Unassigned	Unassigned	Unassigned	Unassigned	Unassigned	Unassigned	Unassigned	Unassigned	Unassigned	Unassigned	Unassigned	Unassigned	Unassigned	Unassigned	Unassigned	Unassigned	Unassigned	Unassigned	Unassigned	Unassigned	Unassigned
vir_98	60949	High-quality	100	0	Unassigned	Unassigned	Unassigned	Unassigned	Unassigned	Unassigned	Unassigned	Unassigned	Unassigned	Unassigned	Unassigned	Unassigned	Unassigned	Unassigned	Unassigned	Unassigned	Unassigned	Unassigned	Unassigned	Unassigned	Unassigned	Unassigned	Unassigned	Unassigned
vir_99	60890	High-quality	100	0	Unassigned	Unassigned	Unassigned	Unassigned	Unassigned	Unassigned	Unassigned	Unassigned	Unassigned	Unassigned	Unassigned	Unassigned	Unassigned	Unassigned	Unassigned	Unassigned	Unassigned	Unassigned	Unassigned	Unassigned	Unassigned	Unassigned	Unassigned	Unassigned

## Sheet: Table S3
Table S3. Alpha diversity metrics of groundwater viruses (vOTUs) and prokaryotic communities (MAGs).
For richness and number active, presence/absence of vOTUs and MAGs is based on >=10% estimated genome coverage of mapped WGS/WTS reads.
			vOTUs			MAGs
Sample	Site	Well ID	Shannon index	Richness	Number active	Shannon index	Richness	Number active	vOTU/MAG richness	DO (mg/L)	DOC (g/m3)	Nitrate-N (g/m3)	Sulfate (g/m3)	Total Iron (g/m3)
gwj01	Site A	B8	2.76	250	#N/A	4.32	184	#N/A	1.3587	5.6	1	5.3	7	0.59
gwj02	Site A	B8	3.35	251	#N/A	3.47	174	#N/A	1.44253	5.6	0	5.3	7	0.59
gwj03	Site A	B19	3.16	258	#N/A	4.49	198	#N/A	1.30303	7.3	0.5	3.3	6	0.31
gwj04	Site A	B19	1.83	167	#N/A	3.65	89	#N/A	1.8764	7.3	0.5	3.3	6	0.31
gwj05	Site B	RF2	0.04	22	#N/A	3.65	210	#N/A	0.104762	4.43	1	9.3	13.8	0
gwj06	Site B	RF2	0.05	55	#N/A	3.78	188	#N/A	0.292553	4.43	1.2	9.3	13.8	0
gwj07	Site B	RF3	2.33	19	#N/A	3.84	190	#N/A	0.1	4.27	0	12.6	16.7	0
gwj08	Site B	RF3	0.7	26	#N/A	3.86	204	#N/A	0.127451	4.27	0	12.6	16.7	0
gwj09	Site C	SR1	1.4	46	4	4.74	216	94	0.212963	6.83	0	0.47	4	0.023
gwj10	Site C	SR1	1.66	45	#N/A	4.25	163	#N/A	0.276074	6.83	0	0.47	4.3	0.023
gwj11	Site C	SR2	1.41	50	6	4.8	257	78	0.194553	7.5	0.8	0.45	3.8	0.022
gwj12	Site C	SR2	0.78	53	#N/A	2024-11-04	221	#N/A	0.239819	7.5	0.8	0.45	3.8	0.022
gwj13	Site D	E1	2.75	50	4	4.67	204	109	0.245098	1.06	3.1	6.7	12.8	0
gwj14	Site D	E1	2024-10-02	15	4	3.41	97	66	0.154639	1.06	4	6.7	12.8	0
gwj15	Site D	N3	2.66	137	42	4.17	182	76	0.752747	0.37	10.1	4.4	11.3	0.25
gwj16	Site D	N3	2.34	142	48	4.34	165	95	0.860606	0.37	26	4.4	11.3	0.25

## Sheet: Table S4
Table S4. Raw and normalised coverage of high-quality groundwater vOTUs based on mapped WGS and WTS reads (average read lengths: WGS = 243 bp; WTS = 107 bp).
		WGS mapped reads																Normalised coverage (WGS, normalised to total library size)																Estimated % of genome coveraged by mapped reads (WGS)
vOTU	Contig length (bp)	gwj01	gwj02	gwj03	gwj04	gwj05	gwj06	gwj07	gwj08	gwj09	gwj10	gwj11	gwj12	gwj13	gwj14	gwj15	gwj16	gwj01	gwj02	gwj03	gwj04	gwj05	gwj06	gwj07	gwj08	gwj09	gwj10	gwj11	gwj12	gwj13	gwj14	gwj15	gwj16	gwj01	gwj02	gwj03	gwj04	gwj05	gwj06	gwj07	gwj08	gwj09	gwj10	gwj11	gwj12	gwj13	gwj14	gwj15	gwj16
vir_100	60795	0	0	0	0	2	2	0	0	0	0	0	0	260	402	686	2796	0	0	0	0	0.02	0.02	0	0	0	0	0	0	1.4	3.28	8.18	13.37	0	0	0	0	0.799408	0.799408	0	0	0	0	0	0	103.923	160.681	274.197	1117.57
vir_101	60470	0	0	0	0	0	0	0	0	0	0	0	0	244	116	456	2566	0	0	0	0	0	0	0	0	0	0	0	0	1.32	0.95	5.47	12.33	0	0	0	0	0	0	0	0	0	0	0	0	98.0519	46.6149	183.245	1031.15
vir_102	60443	2656	1336	616	26	0	0	0	0	0	0	0	0	0	0	0	0	23.77	6.46	6.23	0.25	0	0	0	0	0	0	0	0	0	0	0	0	1067.8	537.114	247.652	10.4528	0	0	0	0	0	0	0	0	0	0	0	0
vir_103	60277	1446	190	480	4	0	0	0	0	0	0	0	0	0	0	0	0	12.98	0.92	4.87	0.04	0	0	0	0	0	0	0	0	0	0	0	0	582.939	76.5964	193.507	1.61256	0	0	0	0	0	0	0	0	0	0	0	0
vir_104	60221	20396	3676	4986	178	0	2	0	0	2	2	0	0	0	0	0	0	183.22	17.83	50.64	1.73	0	0.02	0	0	0.02	0.2	0	0	0	0	0	0	8230.07	1483.32	2011.92	71.8254	0	0.807027	0	0	0.807027	0.807027	0	0	0	0	0	0
vir_105	59352	1234	188	358	6	0	0	0	0	0	0	0	0	0	0	0	0	11.25	0.93	3.69	0.06	0	0	0	0	0	0	0	0	0	0	0	0	505.226	76.9713	146.573	2.45653	0	0	0	0	0	0	0	0	0	0	0	0
vir_106	59211	0	0	0	0	2	2	0	0	0	0	2	0	88	3122	0	0	0	0	0	0	0.02	0.02	0	0	0	0	0.01	0	0.49	26.16	0	0	0	0	0	0	0.820793	0.820793	0	0	0	0	0.820793	0	36.1149	1281.26	0	0
vir_107	58993	0	0	0	0	2172	1140	0	0	0	0	0	0	0	0	0	0	0	0	0	0	25.48	10.23	0	0	0	0	0	0	0	0	0	0	0	0	0	0	894.676	469.581	0	0	0	0	0	0	0	0	0	0
vir_108	58859	0	0	0	0	2	0	2	0	0	0	0	0	26	0	494	4248	0	0	0	0	0.02	0	0.03	0	0	0	0	0	0.14	0	45144	20.98	0	0	0	0	0.825702	0	0.825702	0	0	0	0	0	10.7341	0	203.948	1753.79
vir_109	58825	0	0	0	0	0	0	0	0	0	0	0	0	4	0	56	3272	0	0	0	0	0	0	0	0	0	0	0	0	0.02	0	0.69	16.17	0	0	0	0	0	0	0	0	0	0	0	0	1.65236	0	23.133	1351.63
vir_110	58405	2156	784	282	48	0	0	0	0	0	0	0	0	0	0	0	0	19.97	3.92	2.95	0.48	0	0	0	0	0	0	0	0	0	0	0	0	897.026	326.191	117.329	19.9709	0	0	0	0	0	0	0	0	0	0	0	0
vir_111	58360	2836	580	722	44	0	0	0	0	0	0	0	0	0	0	0	0	26.29	2.9	7.57	0.44	0	0	0	0	0	0	0	0	0	0	0	0	1180.86	241.501	300.627	18.3208	0	0	0	0	0	0	0	0	0	0	0	0
vir_112	58328	20626	3372	5740	148	0	0	0	4	0	0	0	0	0	0	0	0	191.3	16.88	60.2	1.48	0	0	0	0.02	0	0	0	0	0	0	0	0	8592.99	1404.81	2391.34	61.6582	0	0	0	1.66644	0	0	0	0	0	0	0	0
vir_113	58255	0	0	0	0	0	0	0	0	0	0	0	0	0	2	120	4484	0	0	0	0	0	0	0	0	0	0	0	0	0	0.02	1.49	22.37	0	0	0	0	0	0	0	0	0	0	0	0	0	0.834263	50.0558	1870.42
vir_114	57378	2990	1036	626	44	0	2	0	0	0	0	0	0	0	0	0	0	28.19	5.27	6.67	0.45	0	0.02	0	0	0	0	0	0	0	0	0	0	1266.29	438.754	265.116	18.6343	0	0.847015	0	0	0	0	0	0	0	0	0	0
vir_115	57184	19064	3110	4454	118	0	0	0	2	2	0	0	0	0	0	0	0	180.35	15.88	47.64	1.21	0	0	0	0.01	0.02	0	0	0	0	0	0	0	8101.13	1321.58	1892.7	50.1434	0	0	0	0.849888	0.849888	0	0	0	0	0	0	0
vir_116	56331	686	1762	288	1992	0	0	0	0	0	0	0	0	0	0	0	0	6.59	9.14	3.13	20.65	0	0	0	0	0	0	0	0	0	0	0	0	295.926	760.089	124.237	859.307	0	0	0	0	0	0	0	0	0	0	0	0
vir_117	56279	15620	2760	3688	150	0	0	0	0	0	0	0	0	0	0	0	0	150.14	14.32	40.08	1.56	0	0	0	0	0	0	0	0	0	0	0	0	6744.36	1191.71	1592.4	64.7666	0	0	0	0	0	0	0	0	0	0	0	0
vir_118	55841	4236	758	1082	32	0	0	0	0	0	0	0	0	0	0	0	0	41.04	3.96	11.85	0.33	0	0	0	0	0	0	0	0	0	0	0	0	1843.36	329.854	470.848	13.9253	0	0	0	0	0	0	0	0	0	0	0	0
vir_119	55679	1916	510	580	26	0	0	0	0	0	0	0	0	0	0	0	0	18.62	2.68	6.37	0.27	0	0	0	0	0	0	0	0	0	0	0	0	836.2	222.579	253.13	11.3472	0	0	0	0	0	0	0	0	0	0	0	0
vir_120	55467	3236	9474	8866	75414	2	4	0	4	2	0	0	0	0	0	0	0	31.56	49.884	97.774	794.043	0.025	0.038	0	0.018	0.018	0	0	0	0	0	0	0	1417.69	4150.54	3884.18	33038.7	0.876197	1.75239	0	1.75239	0.876197	0	0	0	0	0	0	0
vir_121	54453	2252	446	422	12	0	0	0	0	0	0	0	0	0	0	0	0	22.37	2.39	4.74	0.13	0	0	0	0	0	0	0	0	0	0	0	0	1004.97	199.03	188.32	5.35508	0	0	0	0	0	0	0	0	0	0	0	0
vir_122	54407	1910	578	422	10	0	0	0	0	0	0	0	0	0	0	0	0	18.99	45202	4.74	0.11	0	0	0	0	0	0	0	0	0	0	0	0	853.07	258.154	188.479	4.46634	0	0	0	0	0	0	0	0	0	0	0	0
vir_123	54299	7220	906	1820	42	0	0	0	0	0	0	2	0	0	0	0	0	71.93	4.87	20.5	0.45	0	0	0	0	0	0	0.01	0	0	0	0	0	3231.11	405.455	814.49	18.7959	0	0	0	0	0	0	0.895044	0	0	0	0	0
vir_124	53833	1224	260	240	20	0	0	0	0	0	0	0	0	0	0	0	0	12.3	1.41	2.73	0.22	0	0	0	0	0	0	0	0	0	0	0	0	552.509	117.363	108.335	9.02792	0	0	0	0	0	0	0	0	0	0	0	0
vir_125	53738	662	5608	108	204	0	0	0	0	0	0	0	0	0	0	0	0	6.66	30.48	1.23	2.22	0	0	0	0	0	0	0	0	0	0	0	0	299.352	2535.9	48.8369	92.2476	0	0	0	0	0	0	0	0	0	0	0	0
vir_126	53128	29704	5404	8088	246	0	0	0	2	0	0	0	0	0	0	0	0	302.45	29.71	93.12	2.7	0	0	0	0.01	0	0	0	0	0	0	0	0	13586.2	2471.71	3699.34	112.517	0	0	0	0.914772	0	0	0	0	0	0	0	0
vir_127	53048	56530	18496	12512	648	0	4	0	0	0	0	0	0	0	0	0	0	576.47	101.83	144.27	7.13	0	0.04	0	0	0	0	0	0	0	0	0	0	25895	8472.57	5731.44	296.833	0	1.8323	0	0	0	0	0	0	0	0	0	0
vir_128	52940	2558	712	0	0	2	42	0	0	6	16	6	10	0	0	0	0	26.139	3.928	0	0	0.026	0.42	0	0	0.055	1.813	0.028	0.069	0	0	0	0	1174.15	326.815	0	0	0.91802	19.2784	0	0	2.75406	7.34416	2.75406	4.5901	0	0	0	0
vir_129	52786	17546	1938	4812	136	0	0	0	0	0	0	0	0	0	0	0	0	179.82	10.72	55.76	1.5	0	0	0	0	0	0	0	0	0	0	0	0	8077.29	892.157	2215.2	62.6075	0	0	0	0	0	0	0	0	0	0	0	0
vir_13	304161	10666	2894	2862	128	0	0	0	2	0	0	0	0	0	0	0	0	18.97	2.78	5.76	0.25	0	0	0	0	0	0	0	0	0	0	0	0	852.127	231.207	228.651	10.2262	0	0	0	0.159784	0	0	0	0	0	0	0	0
vir_130	52704	1762	294	542	8	0	0	0	0	0	0	0	0	0	0	0	0	45187	1.63	6.29	0.09	0	0	0	0	0	0	0	0	0	0	0	0	812.398	135.553	249.898	3.68852	0	0	0	0	0	0	0	0	0	0	0	0
vir_131	52685	0	0	0	0	0	0	0	0	0	0	0	0	2	0	124	2112	0	0	0	0	0	0	0	0	0	0	0	0	0.01	0	1.71	11.65	0	0	0	0	0	0	0	0	0	0	0	0	0.922464	0	57.1927	974.122
vir_132	52583	3270	628	910	28	0	0	0	0	0	0	0	0	0	0	0	0	33.64	3.49	10.59	0.31	0	0	0	0	0	0	0	0	0	0	0	0	1511.15	290.215	420.535	12.9395	0	0	0	0	0	0	0	0	0	0	0	0
vir_133	52545	1548	268	310	24	0	0	0	0	0	0	0	0	0	0	0	0	15.94	1.49	3.61	0.27	0	0	0	0	0	0	0	0	0	0	0	0	715.889	123.939	143.363	11.0991	0	0	0	0	0	0	0	0	0	0	0	0
vir_134	52408	0	0	0	0	4	0	0	0	0	2	0	0	74	2566	4	178	0	0	0	0	0.05	0	0	0	0	0.23	0	0	0.46	24.29	0.06	0.99	0	0	0	0	1.85468	0	0	0	0	0.927339	0	0	34.3116	1189.78	1.85468	82.5332
vir_135	52383	0	0	2	0	190	1950	4	4	0	2	0	0	0	0	0	0	0	0	0.02	0	2.51	19.7	0.06	0.02	0	0.23	0	0	0	0	0	0	0	0	0.927782	0	88.1393	904.587	1.85556	1.85556	0	0.927782	0	0	0	0	0	0
vir_136	52214	2468	380	574	22	0	0	0	4	0	0	0	0	0	0	0	0	25.57	2.13	6.72	0.25	0	0	0	0.02	0	0	0	0	0	0	0	0	1148.59	176.849	267.135	10.2386	0	0	0	1.86157	0	0	0	0	0	0	0	0
vir_137	51950	0	0	0	0	0	52	0	0	810	68	9914	3060	0	0	0	0	0	0	0	0	0	0.53	0	0	7.61	7.85	46.8	21.61	0	0	0	0	0	0	0	0	0	24.3234	0	0	378.884	31.8075	4637.35	1431.34	0	0	0	0
vir_138	51900	3816	1084	820	48	0	0	0	0	0	0	0	0	0	0	0	0	39.77	45205	9.66	0.54	0	0	0	0	0	0	0	0	0	0	0	0	1786.68	507.538	383.931	22.474	0	0	0	0	0	0	0	0	0	0	0	0
vir_139	51891	0	0	0	0	2	2	0	0	0	0	6	0	14	2	2914	5942	0	0	0	0	0.03	0.02	0	0	0	0	0.03	0	0.09	0.02	40.71	33.28	0	0	0	0	0.936579	0.936579	0	0	0	0	2.80974	0	6.55605	0.936579	1364.6	2782.58
vir_14	297820	0	0	0	0	0	4	0	0	10	0	19852	1128	0	0	0	0	0	0	0	0	0	0.01	0	0	0.02	0	16.35	1.39	0	0	0	0	0	0	0	0	0	0.326372	0	0	0.815929	0	1619.78	92.0368	0	0	0	0
vir_140	51722	7834	1084	2084	82	0	0	0	0	0	0	0	2	0	0	0	0	81.94	45266	24.65	0.93	0	0	0	0	0	0	0	0.01	0	0	0	0	3680.57	509.284	979.104	38.5252	0	0	0	0	0	0	0	0.939639	0	0	0	0
vir_141	51278	2076	320	558	10	0	0	0	0	0	0	0	0	0	0	0	0	21.9	1.82	6.66	0.11	0	0	0	0	0	0	0	0	0	0	0	0	983.79	151.644	264.429	4.73887	0	0	0	0	0	0	0	0	0	0	0	0
vir_142	50706	2944	428	576	16	0	0	0	0	0	0	0	0	0	0	0	0	31.41	2.47	6.95	0.18	0	0	0	0	0	0	0	0	0	0	0	0	1410.86	205.112	276.038	7.66773	0	0	0	0	0	0	0	0	0	0	0	0
vir_143	50692	1356	792	208	32	0	0	0	0	0	0	0	0	0	0	0	0	14.47	4.56	2.51	0.37	0	0	0	0	0	0	0	0	0	0	0	0	650.02	379.658	99.708	15.3397	0	0	0	0	0	0	0	0	0	0	0	0
vir_144	50637	1302	228	284	12	0	0	0	0	0	0	0	0	0	0	0	0	13.91	1.32	3.43	0.14	0	0	0	0	0	0	0	0	0	0	0	0	624.812	109.414	136.288	5.75863	0	0	0	0	0	0	0	0	0	0	0	0
vir_145	50570	0	4	0	0	0	0	0	0	0	0	0	0	0	0	96	1790	0	0.02	0	0	0	0	0	0	0	0	0	0	0	0	1.38	10.29	0	1.92209	0	0	0	0	0	0	0	0	0	0	0	0	46.1301	860.134
vir_146	50540	2	0	0	0	0	0	0	0	0	0	0	0	4	0	178	2834	0.02	0	0	0	0	0	0	0	0	0	0	0	0.03	0	2.55	16.3	0.961615	0	0	0	0	0	0	0	0	0	0	0	1.92323	0	85.5837	1362.61
vir_147	50355	1698	652	98	8	0	0	0	0	0	0	0	0	0	0	0	0	18.24	3.78	1.19	0.09	0	0	0	0	0	0	0	0	0	0	0	0	819.41	314.638	47.2922	3.86059	0	0	0	0	0	0	0	0	0	0	0	0
vir_148	50197	1414	4232	196	422	0	0	0	0	0	0	0	0	0	0	0	0	15.24	24.62	2.39	4.91	0	0	0	0	0	0	0	0	0	0	0	0	684.507	2048.68	94.8822	204.287	0	0	0	0	0	0	0	0	0	0	0	0
vir_149	50132	1712	526	408	22	0	0	0	0	0	0	0	0	0	0	0	0	18.47	45080	4.98	0.26	0	0	0	0	0	0	0	0	0	0	0	0	829.841	254.963	197.766	10.6638	0	0	0	0	0	0	0	0	0	0	0	0
vir_15	254157	42	16	24	0	19970	3850	2988	1960	6	2	18	10	4	0	0	0	0.089	0.018	0.058	0	54.382	8.017	9.008	1.927	0.012	0.047	0.017	0.014	0.005	0	0	0	4.01563	1.52976	2.29464	0	1909.34	368.099	285.683	187.396	0.573661	0.19122	1.72098	0.956102	0.382441	0	0	0
vir_150	50021	0	0	18	0	0	40	0	0	76	254	248	2160	0	0	0	0	0	0	0.22	0	0	0.42	0	0	0.74	30.46	1.22	15.84	0	0	0	0	0	0	8.74433	0	0	19.4318	0	0	36.9205	123.392	120.477	1049.32	0	0	0	0
vir_151	49992	0	0	2	0	0	0	0	0	0	0	0	0	10	0	496	3826	0	0	0.02	0	0	0	0	0	0	0	0	0	0.07	0	7.19	22.24	0	0	0.972156	0	0	0	0	0	0	0	0	0	4.86078	0	241.095	1859.73
vir_152	49962	1524	254	304	24	0	0	0	0	0	0	0	0	0	0	0	0	16.5	1.48	3.72	0.28	0	0	0	0	0	0	0	0	0	0	0	0	741.227	123.538	147.856	11.6729	0	0	0	0	0	0	0	0	0	0	0	0
vir_153	49731	0	0	0	0	390	276	28	370	854	924	3028	6060	0	0	0	0	0	0	0	0	5.428	2.937	0.431	1.859	8.383	111.463	14.932	44.709	0	0	0	0	0	0	0	0	190.565	134.862	13.6816	180.793	417.289	451.493	1479.57	2961.09	0	0	0	0
vir_155	49281	1362	200	284	8	0	0	0	0	0	0	0	0	0	0	0	0	14.95	1.19	3.53	0.09	0	0	0	0	0	0	0	0	0	0	0	0	671.589	98.6181	140.038	3.94473	0	0	0	0	0	0	0	0	0	0	0	0
vir_156	49065	0	0	0	0	2	0	0	0	0	0	0	0	0	2	98	2182	0	0	0	0	0.03	0	0	0	0	0	0	0	0	0.02	1.45	12.92	0	0	0	0	0.990523	0	0	0	0	0	0	0	0	0.990523	48.5356	1080.66
vir_157	48948	3038	770	800	54	0	0	0	0	0	0	0	0	0	0	0	0	33.58	4.59	10	0.64	0	0	0	0	0	0	0	0	0	0	0	0	1508.2	382.263	397.156	26.808	0	0	0	0	0	0	0	0	0	0	0	0
vir_158	48823	2250	338	516	14	0	0	0	0	0	0	0	0	0	0	0	0	24.93	44959	6.46	0.17	0	0	0	0	0	0	0	0	0	0	0	0	1119.86	168.228	256.822	6.96803	0	0	0	0	0	0	0	0	0	0	0	0
vir_159	48818	1564	416	484	32	0	2	0	2	0	0	0	4	0	0	0	0	17.33	2.49	45083	0.38	0	0.02	0	0.01	0	0	0	0.03	0	0	0	0	778.508	207.071	240.919	15.9286	0	0.995534	0	0.995534	0	0	0	1.99107	0	0	0	0
vir_16	227339	10552	1580	3280	108	0	0	0	0	0	2	0	0	0	0	0	0	45255	44987	8.83	0.28	0	0	0	0	0	0.05	0	0	0	0	0	0	1127.89	168.884	350.595	11.544	0	0	0	0	0	0.213778	0	0	0	0	0	0
vir_160	48809	1436	128	348	16	0	0	0	0	0	0	6	2	24	6	0	0	15.916	0.766	4.361	0.191	0	0	0	0	0	0	0.03	0.015	0.161	0.061	0	0	714.926	63.726	173.255	7.96574	0	0	0	0	0	0	2.98715	0.995718	11.9486	2.98715	0	0
vir_161	48809	2114	13192	24	176	0	0	0	0	0	0	0	0	0	0	0	0	23.43	78.94	0.3	45232	0	0	0	0	0	0	0	0	0	0	0	0	1052.47	6567.76	11.9486	87.6232	0	0	0	0	0	0	0	0	0	0	0	0
vir_162	48692	2214	492	736	34	0	0	0	0	0	0	0	0	0	0	0	0	24.6	2.95	9.25	0.41	0	0	0	0	0	0	0	0	0	0	0	0	1104.91	245.535	367.305	16.9679	0	0	0	0	0	0	0	0	0	0	0	0
vir_163	48106	0	0	0	0	0	0	0	0	0	0	0	0	4	2	1050	2978	0	0	0	0	0	0	0	0	0	0	0	0	0.03	0.02	15.82	17.99	0	0	0	0	0	0	0	0	0	0	0	0	2.02054	1.01027	530.391	1504.29
vir_164	47891	1100	204	220	8	0	0	0	0	0	0	0	0	0	0	0	0	12.43	1.24	2.81	0.1	0	0	0	0	0	0	0	0	0	0	0	0	558.142	103.51	111.628	4.05922	0	0	0	0	0	0	0	0	0	0	0	0
vir_165	47884	932	254	168	18	0	0	0	0	0	0	0	0	0	0	0	0	10.53	1.55	2.15	0.22	0	0	0	0	0	0	0	0	0	0	0	0	472.968	128.899	85.256	9.13458	0	0	0	0	0	0	0	0	0	0	0	0
vir_166	47766	0	0	2	0	0	70	0	4	128	356	388	3190	0	0	0	0	0	0	0.03	0	0	0.78	0	0.02	1.31	44.71	1.99	24.5	0	0	0	0	0	0	1.01746	0	0	35.6111	0	2.03492	65.1174	181.108	197.387	1622.85	0	0	0	0
vir_167	47711	1672	488	356	14	0	0	0	0	0	0	0	0	0	0	0	0	18.96	2.99	4.56	0.17	0	0	0	0	0	0	0	0	0	0	0	0	851.577	248.546	181.317	7.13043	0	0	0	0	0	0	0	0	0	0	0	0
vir_168	47619	1478	246	320	2	0	0	0	0	0	0	0	0	0	0	0	0	16.79	1.51	45234	0.02	0	0	0	0	0	0	0	0	0	0	0	0	754.224	125.534	163.296	1.0206	0	0	0	0	0	0	0	0	0	0	0	0
vir_169	47616	0	0	0	0	0	0	86	1358	0	0	2	2	0	0	0	0	0	0	0	0	0	0	1.38	7.13	0	0	0.01	0.02	0	0	0	0	0	0	0	0	0	0	43.8886	693.032	0	0	1.02067	1.02067	0	0	0	0
vir_170	47590	0	0	0	0	0	136	0	0	1070	960	2554	7166	2	0	0	0	0	0	0	0	0	1.51	0	0	10.98	121.02	13.16	55.25	0.01	0	0	0	0	0	0	0	0	69.4432	0	0	546.354	490.187	1304.1	3659.04	1.02122	0	0	0
vir_171	47383	54	124	574	2712	0	0	0	0	0	0	0	0	0	2	0	0	0.62	0.76	7.41	33.43	0	0	0	0	0	0	0	0	0	0.02	0	0	27.6935	63.5924	294.371	1390.83	0	0	0	0	0	0	0	0	0	1.02568	0	0
vir_172	47329	502	950	2644	2272	0	0	0	0	0	0	0	0	0	0	0	0	5.74	5.86	34.17	45044	0	0	0	0	0	0	0	0	0	0	0	0	257.74	487.756	1357.5	1166.51	0	0	0	0	0	0	0	0	0	0	0	0
vir_173	47266	18	48	508	2604	0	0	0	0	0	0	0	0	0	0	0	0	0.21	0.3	6.57	32.18	0	0	0	0	0	0	0	0	0	0	0	0	9.25401	24.6774	261.169	1338.75	0	0	0	0	0	0	0	0	0	0	0	0
vir_174	47224	3970	704	1066	56	0	0	0	0	0	0	0	0	0	0	0	0	45.48	4.35	13.81	0.69	0	0	0	0	0	0	0	0	0	0	0	0	2042.84	362.256	548.53	28.8159	0	0	0	0	0	0	0	0	0	0	0	0
vir_175	47167	1740	770	470	30	0	0	0	0	0	0	0	0	0	0	0	0	19.96	4.77	45205	0.37	0	0	0	0	0	0	0	0	0	0	0	0	896.432	396.697	242.14	15.4557	0	0	0	0	0	0	0	0	0	0	0	0
vir_176	47041	1788	406	326	16	0	0	0	0	0	0	0	0	0	0	0	0	20.56	2.52	4.24	0.2	0	0	0	0	0	0	0	0	0	0	0	0	923.628	209.728	168.402	8.26513	0	0	0	0	0	0	0	0	0	0	0	0
vir_177	47040	2136	1558	460	34	0	0	0	0	0	0	0	0	0	0	0	0	24.56	9.67	5.98	0.42	0	0	0	0	0	0	0	0	0	0	0	0	1103.42	804.834	237.628	17.5638	0	0	0	0	0	0	0	0	0	0	0	0
vir_178	47004	8	54	494	2432	0	0	0	0	0	0	0	0	0	0	0	0	0.09	0.34	6.43	30.22	0	0	0	0	0	0	0	0	0	0	0	0	4.13582	27.9168	255.387	1257.29	0	0	0	0	0	0	0	0	0	0	0	0
vir_179	46939	4894	1276	1068	50	0	0	0	0	0	0	0	0	0	0	0	0	56.4	7.94	13.92	0.62	0	0	0	0	0	0	0	0	0	0	0	0	2533.59	660.576	552.896	25.8847	0	0	0	0	0	0	0	0	0	0	0	0
vir_18	199741	0	0	0	0	0	0	0	0	2	0	2	0	10	0	258	12184	0	0	0	0	0	0	0	0	0	0	0	0	0.02	0	0.94	17.73	0	0	0	0	0	0	0	0	0.243315	0	0.243315	0	1.21658	0	31.3876	1482.28
vir_180	46888	0	0	0	0	2	0	0	0	0	0	4	0	6	2	176	2256	0	0	0	0	0.03	0	0	0	0	0	0.02	0	0.04	0.02	2.72	13.98	0	0	0	0	1.03651	0	0	0	0	0	2.07303	0	3.10954	1.03651	91.2131	1169.19
vir_181	46582	2554	566	666	42	0	6	0	0	0	2	0	2	0	0	2	2	29.66	3.549	8.746	0.527	0	0.068	0	0	0	0.258	0	0.016	0	0	0.031	0.012	1332.32	295.26	347.426	21.9098	0	3.12996	0	0	0	1.04332	0	1.04332	0	0	1.04332	1.04332
vir_182	46528	0	0	378	1868	0	0	0	0	0	0	0	0	0	0	0	0	0	0	4.97	23.45	0	0	0	0	0	0	0	0	0	0	0	0	0	0	197.417	975.593	0	0	0	0	0	0	0	0	0	0	0	0
vir_183	46480	2	10	18	0	324	1660	82	1352	0	2	0	0	0	0	0	0	0.023	0.063	0.237	0	4.825	18.9	1.352	7.268	0	0.258	0	0	0	0	0	0	1.04561	5.22806	9.4105	0	169.389	867.857	42.8701	706.833	0	1.04561	0	0	0	0	0	0
vir_184	46474	0	2	422	1850	0	0	0	0	0	0	0	0	0	0	0	0	0	0.01	5.55	23.25	0	0	0	0	0	0	0	0	0	0	0	0	0	1.04575	220.652	967.315	0	0	0	0	0	0	0	0	0	0	0	0
vir_185	46473	1334	396	272	10	0	0	0	0	0	0	0	0	0	0	0	0	15.53	2.49	3.58	0.13	0	0	0	0	0	0	0	0	0	0	0	0	697.528	207.062	142.225	5.22884	0	0	0	0	0	0	0	0	0	0	0	0
vir_186	46443	0	0	0	0	0	0	0	0	0	0	4	0	0	0	40	1538	0	0	0	0	0	0	0	0	0	0	0.02	0	0	0	0.62	9.62	0	0	0	0	0	0	0	0	0	0	2.09289	0	0	0	20.9289	804.715
vir_187	46418	1198	358	252	20	0	0	0	0	0	0	0	0	0	0	0	0	13.96	2.25	3.32	0.25	0	0	0	0	0	0	0	0	0	0	0	0	627.158	187.414	131.923	10.4701	0	0	0	0	0	0	0	0	0	0	0	0
vir_188	46401	2092	1372	434	36	0	0	0	2	0	0	0	0	0	0	0	0	24.39	8.64	5.72	0.45	0	0	0	0.01	0	0	0	0	0	0	0	0	1095.57	718.51	227.284	18.853	0	0	0	1.04739	0	0	0	0	0	0	0	0
vir_189	46091	9606	4018	1292	58	0	0	0	2	0	2	0	0	0	0	0	0	112.74	25.46	17.15	0.73	0	0	0	0.01	0	0.26	0	0	0	0	0	0	5064.46	2118.36	681.166	30.5786	0	0	0	1.05444	0	1.05444	0	0	0	0	0	0
vir_19	182057	38764	5004	13494	292	0	6	0	4	0	0	2	0	0	0	0	0	115.18	44993	45.34	0.94	0	0.02	0	0.01	0	0	0	0	0	0	0	0	5174.01	667.907	1801.11	38.9746	0	0.800848	0	0.533899	0	0	0.266949	0	0	0	0	0
vir_190	46088	0	0	0	0	0	20	0	0	936	112	3104	816	0	0	0	0	0	0	0	0	0	0.23	0	0	9.91	14.58	16.52	6.5	0	0	0	0	0	0	0	0	0	10.545	0	0	493.508	59.0522	1636.59	430.238	0	0	0	0
vir_191	45923	860	176	258	28	0	0	0	0	2	0	0	0	0	0	0	0	10.13	45261	3.44	0.36	0	0	0	0	0.02	0	0	0	0	0	0	0	455.066	93.1298	136.52	14.8161	0	0	0	0	1.05829	0	0	0	0	0	0	0
vir_192	45920	2478	1640	520	56	0	0	0	0	0	0	0	0	0	0	0	0	29.19	10.43	6.93	0.71	0	0	0	0	0	0	0	0	0	0	0	0	1311.31	867.857	275.174	29.6341	0	0	0	0	0	0	0	0	0	0	0	0
vir_193	45918	3332	594	748	46	0	0	0	0	0	0	0	0	0	0	0	0	39.25	3.78	9.96	0.59	0	0	0	0	0	0	0	0	0	0	0	0	1763.31	314.347	395.845	24.3434	0	0	0	0	0	0	0	0	0	0	0	0
vir_194	45875	0	0	0	0	0	22	0	0	532	394	1752	1748	0	0	0	0	0	0	0	0	0	0.25	0	0	5.66	51.52	9.37	13.98	0	0	0	0	0	0	0	0	0	11.6534	0	0	281.801	208.702	928.035	925.916	0	0	0	0
vir_195	45863	1782	272	526	30	0	0	0	0	0	0	0	2	0	0	0	0	44978	1.73	44964	0.38	0	0	0	0	0	0	0	0.02	0	0	0	0	944.173	144.116	278.695	15.8952	0	0	0	0	0	0	0	1.05968	0	0	0	0
vir_196	45833	4296	690	996	40	0	0	0	0	0	0	2	0	0	0	0	0	50.71	4.4	13.29	0.51	0	0	0	0	0	0	0.01	0	0	0	0	0	2277.68	365.828	528.065	21.2074	0	0	0	0	0	0	1.06037	0	0	0	0	0
vir_197	45824	222	66	1332	36	1034	142	292	132	358	110	8480	1914	48	0	0	8	2.621	0.421	17.78	0.459	15.617	1.64	4.883	0.72	3.814	14.401	45.383	15.325	0.344	0	0	0.051	117.724	34.9991	706.346	19.0904	548.32	75.3012	154.845	69.9983	189.844	58.3319	4496.86	1014.97	25.4539	0	0	4.24232
vir_198	45787	1900	700	384	22	0	0	0	4	0	0	0	0	0	0	0	0	22.45	4.46	5.13	0.28	0	0	0	0.02	0	0	0	0	0	0	0	0	1008.36	371.503	203.796	11.6758	0	0	0	2.12287	0	0	0	0	0	0	0	0
vir_199	45773	31794	5514	7722	274	0	0	0	4	2	0	2	0	0	0	0	0	375.75	35.18	103.19	3.5	0	0	0	0.02	0.02	0	0.01	0	0	0	0	0	16878.8	2927.28	4099.46	145.461	0	0	0	2.12352	1.06176	0	1.06176	0	0	0	0	0
vir_20	175178	0	0	0	0	16	2	0	0	0	0	0	4	8	0	1124	6636	0	0	0	0	0.06	0.01	0	0	0	0	0	0.01	0.01	0	4.65	44937	0	0	0	0	2.21946	0.277432	0	0	0	0	0	0.554864	1.10973	0	155.917	920.52
vir_200	45648	6	6	1324	2902	0	0	0	0	0	0	0	0	0	0	0	0	0.07	0.04	17.74	37.13	0	0	0	0	0	0	0	0	0	0	0	0	3.19401	3.19401	704.811	1544.83	0	0	0	0	0	0	0	0	0	0	0	0
vir_201	45631	0	0	0	0	0	0	0	0	0	0	0	0	352	2482	66	132	0	0	0	0	0	0	0	0	0	0	0	0	2.53	26.99	45047	0.84	0	0	0	0	0	0	0	0	0	0	0	0	187.452	1321.75	35.1472	70.2943
vir_202	45574	3366	524	782	18	0	0	0	0	0	0	0	0	0	0	0	0	39.95	3.36	10.5	0.23	0	0	0	0	0	0	0	0	0	0	0	0	1794.75	279.396	416.961	9.59758	0	0	0	0	0	0	0	0	0	0	0	0
vir_203	45565	0	0	0	0	0	0	0	0	0	0	2	0	26	2	1380	5346	0	0	0	0	0	0	0	0	0	0	0.01	0	0.19	0.02	21.96	34.1	0	0	0	0	0	0	0	0	0	0	1.06661	0	13.8659	1.06661	735.96	2851.04
vir_204	45390	1418	704	348	20	0	0	0	0	0	0	0	0	0	0	0	0	16.9	4.53	4.69	0.26	0	0	0	0	0	0	0	0	0	0	0	0	759.141	376.894	186.305	10.7072	0	0	0	0	0	0	0	0	0	0	0	0
vir_205	45367	0	0	0	0	0	118	0	0	62	294	370	4262	0	0	0	0	0	0	0	0	0	1.38	0	0	0.67	38.88	2	34.47	0	0	0	0	0	0	0	0	0	63.2045	0	0	33.2092	157.476	198.184	2282.86	0	0	0	0
vir_206	45338	1216	878	298	20	0	0	0	0	0	0	0	0	0	0	0	0	14.51	5.66	44961	0.26	0	0	0	0	0	0	0	0	0	0	0	0	651.745	470.585	159.72	10.7195	0	0	0	0	0	0	0	0	0	0	0	0
vir_207	45291	0	0	0	0	0	0	0	0	0	0	0	0	4	2	80	2236	0	0	0	0	0	0	0	0	0	0	0	0	0.03	0.02	1.28	14.35	0	0	0	0	0	0	0	0	0	0	0	0	2.14612	1.07306	42.9224	1199.68
vir_208	45272	1596	1070	306	22	0	0	0	0	0	0	0	0	0	0	0	0	45126	6.9	4.13	0.28	0	0	0	0	0	0	0	0	0	0	0	0	856.662	574.329	164.247	11.8086	0	0	0	0	0	0	0	0	0	0	0	0
vir_209	45244	11730	3814	2810	208	0	0	0	0	2	0	2	0	0	0	0	0	140.25	24.62	37.99	2.68	0	0	0	0	0.02	0	0.01	0	0	0	0	0	6300.04	2048.45	1509.22	111.714	0	0	0	0	1.07418	0	1.07418	0	0	0	0	0
vir_21	173665	6010	804	2372	28	0	0	0	2	0	0	0	0	6	0	0	0	18.72	1.35	8.35	0.09	0	0	0	0	0	0	0	0	0.01	0	0	0	840.947	112.499	331.901	3.91789	0	0	0	0.279849	0	0	0	0	0.839547	0	0	0
vir_210	45227	1466	190	300	14	0	0	0	0	0	0	0	0	0	0	0	0	17.53	1.23	45081	0.18	0	0	0	0	0	0	0	0	0	0	0	0	787.667	102.085	161.187	7.52206	0	0	0	0	0	0	0	0	0	0	0	0
vir_211	45188	3838	584	936	20	0	0	0	0	0	0	0	0	0	0	0	0	45.95	3.77	12.67	0.26	0	0	0	0	0	0	0	0	0	0	0	0	2063.9	314.048	503.337	10.7551	0	0	0	0	0	0	0	0	0	0	0	0
vir_212	45157	882	690	174	20	0	0	0	0	0	0	0	0	0	0	0	0	10.57	4.46	2.36	0.26	0	0	0	0	0	0	0	0	0	0	0	0	474.624	371.305	93.6333	10.7625	0	0	0	0	0	0	0	0	0	0	0	0
vir_213	45149	1072	198	264	8	0	0	0	0	0	0	0	0	0	0	0	0	12.84	1.28	3.58	0.1	0	0	0	0	0	0	0	0	0	0	0	0	576.97	106.567	142.09	4.30574	0	0	0	0	0	0	0	0	0	0	0	0
vir_214	45082	1844	470	0	2	0	0	0	0	0	0	0	0	0	0	0	0	22.13	45019	0	0.03	0	0	0	0	0	0	0	0	0	0	0	0	993.949	253.338	0	1.07804	0	0	0	0	0	0	0	0	0	0	0	0
vir_215	45032	1074	208	206	4	0	0	0	0	0	0	0	0	0	0	0	0	12.9	1.35	2.8	0.05	0	0	0	0	0	0	0	0	0	0	0	0	579.548	112.24	111.161	2.15847	0	0	0	0	0	0	0	0	0	0	0	0
vir_216	44827	356	166	76	4	0	2	0	2	0	0	0	0	2	0	232	2352	4.296	1.082	1.037	0.052	0	0.024	0	0.011	0	0	0	0	0.015	0	3.752	15.249	192.982	89.9859	41.1984	2.16834	0	1.08417	0	1.08417	0	0	0	0	1.08417	0	125.763	1274.98
vir_217	44811	2124	516	444	24	0	0	0	0	0	0	0	0	0	0	0	0	25.64	3.36	45083	0.31	0	0	0	0	0	0	0	0	0	0	0	0	1151.8	279.815	240.771	13.0147	0	0	0	0	0	0	0	0	0	0	0	0
vir_218	44741	6524	5136	1640	194	0	0	0	2	0	0	0	0	0	0	0	0	78.88	33.53	22.42	2.53	0	0	0	0.01	0	0	0	0	0	0	0	0	3543.35	2789.5	890.727	105.366	0	0	0	1.08625	0	0	0	0	0	0	0	0
vir_219	44719	704	338	190	4	2	0	0	0	0	0	0	0	0	0	0	0	8.52	2.21	2.6	0.05	0.03	0	0	0	0	0	0	0	0	0	0	0	382.549	183.667	103.245	2.17357	1.08679	0	0	0	0	0	0	0	0	0	0	0
vir_22	169980	5560	530	1768	32	0	0	0	0	0	0	0	0	0	0	0	0	17.69	0.91	6.36	0.11	0	0	0	0	0	0	0	0	0	0	0	0	794.846	75.7677	252.75	4.57466	0	0	0	0	0	0	0	0	0	0	0	0
vir_220	44714	0	0	0	0	2	16	0	0	154	1148	0	2	0	0	0	0	0	0	0	0	0.03	0.19	0	0	1.68	154.02	0	0.02	0	0	0	0	0	0	0	0	1.08691	8.69526	0	0	83.6919	623.885	0	1.08691	0	0	0	0
vir_221	44693	1196	780	318	42	0	0	0	0	2	0	0	0	0	0	0	0	14.48	45204	4.35	0.55	0	0	0	0	0.02	0	0	0	0	0	0	0	650.276	424.093	172.9	22.8358	0	0	0	0	1.08742	0	0	0	0	0	0	0
vir_222	44668	0	0	0	0	0	62	0	0	190	342	892	2944	0	0	0	0	0	0	0	0	0	0.73	0	0	45140	45.93	4.9	24.18	0	0	0	0	0	0	0	0	0	33.7288	0	0	103.363	186.053	485.26	1601.58	0	0	0	0
vir_223	44608	732	324	150	4	0	2	0	0	0	0	0	0	0	0	0	0	8.88	45262	45079	0.05	0	0.02	0	0	0	0	0	0	0	0	0	0	398.754	176.497	81.7118	2.17898	0	1.08949	0	0	0	0	0	0	0	0	0	0
vir_224	44590	1750	282	378	14	0	0	0	0	0	0	0	0	0	0	0	0	21.23	1.85	5.19	0.18	0	0	0	0	0	0	0	0	0	0	0	0	953.689	153.68	205.997	7.62951	0	0	0	0	0	0	0	0	0	0	0	0
vir_225	44549	2234	1296	692	70	0	0	0	0	0	0	0	0	0	0	0	0	27.13	8.5	9.5	0.92	0	0	0	0	0	0	0	0	0	0	0	0	1218.57	706.925	377.463	38.1827	0	0	0	0	0	0	0	0	0	0	0	0
vir_226	44523	212	164	2438	2194	6	36	0	26	0	0	0	0	0	0	0	0	2.58	45139	33.49	28.78	0.09	0.43	0	0.15	0	0	0	0	0	0	0	0	115.706	89.5088	1330.62	1197.45	3.27471	19.6483	0	14.1904	0	0	0	0	0	0	0	0
vir_227	44450	2	0	1404	92	0	0	0	0	0	0	0	0	0	0	0	0	0.02	0	19.32	1.21	0	0	0	0	0	0	0	0	0	0	0	0	1.09336	0	767.541	50.2947	0	0	0	0	0	0	0	0	0	0	0	0
vir_228	44391	1604	226	382	10	0	0	0	0	0	0	0	0	0	0	0	0	19.55	1.49	5.26	0.13	0	0	0	0	0	0	0	0	0	0	0	0	878.043	123.714	209.11	5.47408	0	0	0	0	0	0	0	0	0	0	0	0
vir_229	44391	1960	538	478	24	0	2	0	0	0	0	0	0	0	0	0	0	23.89	3.54	6.59	0.32	0	0.02	0	0	0	0	0	0	0	0	0	0	1072.92	294.506	261.661	13.1378	0	1.09482	0	0	0	0	0	0	0	0	0	0
vir_23	166576	2	0	0	0	22	24	8	16	16	14	36	26	150	20	5306	10824	0.006	0	0	0	0.091	0.076	0.037	0.024	0.047	0.504	0.053	0.057	0.295	0.06	23.094	18.885	0.291759	0	0	0	3.20935	3.5011	1.16703	2.33407	2.33407	2.04231	5.25166	3.79286	21.8819	2.91759	774.036	1579
vir_230	44340	9894	1666	2794	104	0	0	0	0	0	0	0	0	0	0	0	0	120.71	10.97	38.54	1.37	0	0	0	0	0	0	0	0	0	0	0	0	5422.29	913.031	1531.22	56.9959	0	0	0	0	0	0	0	0	0	0	0	0
vir_231	44270	378	2694	32	394	0	0	0	0	0	0	0	0	0	0	0	0	4.62	17.77	0.44	5.2	0	0	0	0	0	0	0	0	0	0	0	0	207.486	1478.75	17.5649	216.268	0	0	0	0	0	0	0	0	0	0	0	0
vir_232	44186	1168	190	270	8	2	0	0	0	0	0	0	0	0	0	0	0	14.3	1.26	3.74	0.11	0.03	0	0	0	0	0	0	0	0	0	0	0	642.339	104.49	148.486	4.39958	1.0999	0	0	0	0	0	0	0	0	0	0	0
vir_233	44179	1062	512	246	28	0	0	0	0	0	0	0	0	0	0	0	0	13	3.38	3.41	0.37	0	0	0	0	0	0	0	0	0	0	0	0	584.137	281.618	135.309	15.401	0	0	0	0	0	0	0	0	0	0	0	0
vir_234	44063	2252	268	464	16	0	0	0	0	0	0	0	0	0	0	0	0	27.65	1.78	6.44	0.21	0	0	0	0	0	0	0	0	0	0	0	0	1241.94	147.797	255.888	8.82373	0	0	0	0	0	0	0	0	0	0	0	0
vir_235	44002	1136	348	160	16	0	0	0	0	0	0	0	0	0	0	0	0	13.97	2.31	2.22	0.21	0	0	0	0	0	0	0	0	0	0	0	0	627.353	192.182	88.3596	8.83596	0	0	0	0	0	0	0	0	0	0	0	0
vir_236	43929	2810	634	630	42	0	0	0	0	0	0	0	0	0	0	0	0	34.6	4.22	8.77	0.56	0	0	0	0	0	0	0	0	0	0	0	0	1554.39	350.707	348.494	23.2329	0	0	0	0	0	0	0	0	0	0	0	0
vir_237	43919	1214	342	324	8	0	0	0	0	0	0	0	0	0	0	0	0	14.95	2.27	4.51	0.11	0	0	0	0	0	0	0	0	0	0	0	0	671.696	189.226	179.266	4.42633	0	0	0	0	0	0	0	0	0	0	0	0
vir_238	43739	0	0	0	0	0	0	0	0	0	0	0	0	0	0	368	1198	0	0	0	0	0	0	0	0	0	0	0	0	0	0	45205	7.96	0	0	0	0	0	0	0	0	0	0	0	0	0	0	204.449	665.571
vir_239	43671	1840	492	320	8	0	0	0	0	0	0	0	0	0	0	0	0	22.79	3.29	4.48	0.11	0	0	0	0	0	0	0	0	0	0	0	0	1023.84	273.765	178.059	4.45147	0	0	0	0	0	0	0	0	0	0	0	0
vir_24	148485	3876	368	1850	4	0	0	0	0	0	0	0	0	0	0	0	0	45274	0.72	7.62	0.02	0	0	0	0	0	0	0	0	0	0	0	0	634.319	60.2243	302.758	0.654612	0	0	0	0	0	0	0	0	0	0	0	0
vir_240	43653	1238	340	346	10	0	0	0	0	0	0	0	0	0	0	0	0	15.34	2.27	4.85	0.13	0	0	0	0	0	0	0	0	0	0	0	0	689.149	189.265	192.605	5.56663	0	0	0	0	0	0	0	0	0	0	0	0
vir_241	43609	0	0	0	0	0	0	0	0	0	2	0	0	0	0	2	1544	0	0	0	0	0	0	0	0	0	0.28	0	0	0	0	0.03	10.29	0	0	0	0	0	0	0	0	0	1.11445	0	0	0	0	1.11445	860.355
vir_242	43479	304	1168	198	1116	0	0	0	0	0	0	0	0	0	0	0	0	3.78	7.85	2.79	14.99	0	0	0	0	0	0	0	0	0	0	0	0	169.903	652.784	110.66	623.722	0	0	0	0	0	0	0	0	0	0	0	0
vir_243	43365	0	0	0	0	0	0	0	0	0	0	0	0	6	2	40	1084	0	0	0	0	0	0	0	0	0	0	0	0	0.05	0.02	0.67	7.26	0	0	0	0	0	0	0	0	0	0	0	0	3.36216	1.12072	22.4144	607.43
vir_244	43277	0	0	0	0	0	0	0	0	0	0	2	0	2	0	36	1142	0	0	0	0	0	0	0	0	0	0	0.01	0	0.02	0	0.6	7.67	0	0	0	0	0	0	0	0	0	0	1.123	0	1.123	0	20.214	641.232
vir_245	43244	3966	596	736	14	0	0	0	0	0	0	0	0	0	0	0	0	49.61	44989	10.41	0.19	0	0	0	0	0	0	0	0	0	0	0	0	2228.61	334.909	413.579	7.86699	0	0	0	0	0	0	0	0	0	0	0	0
vir_246	43154	6008	782	1388	58	0	0	0	0	0	0	0	0	0	0	0	0	75.31	5.29	19.67	0.78	0	0	0	0	0	0	0	0	0	0	0	0	3383.1	440.344	781.582	32.6598	0	0	0	0	0	0	0	0	0	0	0	0
vir_247	42973	15594	2494	4162	140	0	0	0	0	2	2	2	0	0	0	0	0	196.3	16.95	59.24	1.9	0	0	0	0	0.02	0.28	0.01	0	0	0	0	0	8817.96	1410.29	2353.49	79.166	0	0	0	0	1.13094	1.13094	1.13094	0	0	0	0	0
vir_248	42732	1140	292	234	20	0	0	0	0	0	0	0	0	0	0	0	0	14.43	2	3.35	0.27	0	0	0	0	0	0	0	0	0	0	0	0	648.273	166.049	133.067	11.3732	0	0	0	0	0	0	0	0	0	0	0	0
vir_249	42705	1310	2756	6	32	0	0	0	0	0	0	0	0	0	0	0	0	16.59	18.85	0.09	0.44	0	0	0	0	0	0	0	0	0	0	0	0	745.416	1568.22	3.41412	18.2086	0	0	0	0	0	0	0	0	0	0	0	0
vir_25	128249	0	0	0	0	2	4	0	0	0	0	0	2	6	0	442	6296	0	0	0	0	0.01	0.02	0	0	0	0	0	0.01	0.02	0	2.5	14.27	0	0	0	0	0.37895	0.757901	0	0	0	0	0	0.37895	1.13685	0	83.748	1192.94
vir_250	42686	0	0	0	0	0	0	0	0	0	0	2	0	6	0	102	2350	0	0	0	0	0	0	0	0	0	0	0.01	0	0.05	0	1.73	16	0	0	0	0	0	0	0	0	0	0	1.13855	0	3.41564	0	58.0659	1337.79
vir_251	42651	0	0	0	0	2	0	0	0	0	0	0	0	4	0	190	2424	0	0	0	0	0.03	0	0	0	0	0	0	0	0.03	0	3.23	16.52	0	0	0	0	1.13948	0	0	0	0	0	0	0	2.27896	0	108.251	1381.05
vir_252	42610	3892	1206	1100	34	0	0	0	0	0	0	0	0	0	0	0	0	49.41	8.27	15.79	0.47	0	0	0	0	0	0	0	0	0	0	0	0	2219.56	687.768	627.318	19.3898	0	0	0	0	0	0	0	0	0	0	0	0
vir_253	42571	4466	1016	1372	48	0	0	0	0	0	0	0	0	0	0	0	0	56.75	6.97	19.71	0.66	0	0	0	0	0	0	0	0	0	0	0	0	2549.24	579.944	783.153	27.3989	0	0	0	0	0	0	0	0	0	0	0	0
vir_254	42565	5282	1406	116	194	0	0	0	0	0	0	0	0	0	0	0	0	67.13	9.65	1.67	2.66	0	0	0	0	0	0	0	0	0	0	0	0	3015.45	802.674	66.2234	110.753	0	0	0	0	0	0	0	0	0	0	0	0
vir_255	42550	1348	546	386	18	0	0	0	0	0	0	0	0	0	0	0	0	17.14	3.75	5.55	0.25	0	0	0	0	0	0	0	0	0	0	0	0	769.833	311.817	220.442	10.2797	0	0	0	0	0	0	0	0	0	0	0	0
vir_256	42548	12	6	100	12	0	78	0	2	54	252	414	2586	0	0	0	0	0.153	0.041	1.438	0.165	0	0.97	0	0.012	0.62	35.531	2.386	22.3	0	0	0	0	6.85344	3.42672	57.112	6.85344	0	44.5473	0	1.14224	30.8405	143.922	236.444	1476.92	0	0	0	0
vir_257	42387	0	0	0	0	0	0	0	0	0	0	0	0	2	0	210	2112	0	0	0	0	0	0	0	0	0	0	0	0	0.02	0	3.59	14.48	0	0	0	0	0	0	0	0	0	0	0	0	1.14658	0	120.391	1210.79
vir_258	42373	0	0	0	0	4	10	0	0	0	0	2	4	2	0	82	1364	0	0	0	0	0.07	0.12	0	0	0	0	0.01	0.03	0.02	0	1.4	9.36	0	0	0	0	2.29391	5.73478	0	0	0	0	1.14696	2.29391	1.14696	0	47.0252	782.225
vir_259	42329	0	0	0	0	0	50	0	2	106	92	1184	2244	0	0	0	0	0	0	0	0	0	0.63	0	0.01	1.22	45029	6.86	19.45	0	0	0	0	0	0	0	0	0	28.7037	0	1.14815	60.8519	52.8149	679.704	1288.22	0	0	0	0
vir_26	123418	802	9416	176	856	0	0	0	0	0	0	0	0	0	0	0	0	3.52	22.28	0.87	45050	0	0	0	0	0	0	0	0	0	0	0	0	157.907	1853.93	34.653	168.539	0	0	0	0	0	0	0	0	0	0	0	0
vir_260	42319	5262	1600	1130	58	0	0	0	0	0	0	0	0	0	0	0	0	67.26	45027	16.33	0.8	0	0	0	0	0	0	0	0	0	0	0	0	3021.49	918.736	648.857	33.3042	0	0	0	0	0	0	0	0	0	0	0	0
vir_261	42312	0	0	2	0	0	0	0	0	0	0	0	0	6	0	22	2646	0	0	0.03	0	0	0	0	0	0	0	0	0	0.05	0	0.38	18.17	0	0	1.14861	0	0	0	0	0	0	0	0	0	3.44583	0	12.6347	1519.61
vir_262	42311	0	0	0	0	0	6	0	0	652	76	1554	364	0	0	0	0	0	0	0	0	0	0.08	0	0	7.52	10.78	44935	3.16	0	0	0	0	0	0	0	0	0	3.44591	0	0	374.456	43.6482	892.491	209.052	0	0	0	0
vir_263	42250	2	0	1286	152	0	0	0	0	0	0	0	0	0	0	0	0	0.03	0	18.62	45201	0	0	0	0	0	0	0	0	0	0	0	0	1.1503	0	739.64	87.4225	0	0	0	0	0	0	0	0	0	0	0	0
vir_264	42155	2858	496	856	26	0	0	0	0	0	0	0	0	0	0	0	0	36.68	3.44	12.42	0.36	0	0	0	0	0	0	0	0	0	0	0	0	1647.48	285.916	493.436	14.9875	0	0	0	0	0	0	0	0	0	0	0	0
vir_265	42047	6	0	2310	4778	0	0	0	0	0	0	2	2	0	0	0	0	0.08	0	33.61	66.36	0	0	0	0	0	0	0.01	0.02	0	0	0	0	3.46755	0	1335.01	2761.32	0	0	0	0	0	0	1.15585	1.15585	0	0	0	0
vir_266	42031	12032	16698	390	894	0	0	0	0	0	6	2	0	0	2	0	0	154.86	116.03	5.68	12.42	0	0	0	0	0	0.86	0.01	0	0	0.02	0	0	6956.24	9653.86	225.476	516.861	0	0	0	0	0	3.46887	1.15629	0	0	1.15629	0	0
vir_267	41917	8	18	6	8	4	2	2	32	0	0	14	24	38	6	286	1382	0.103	0.125	0.088	0.111	0.066	0.025	0.037	0.191	0	0	0.082	0.21	0.297	0.071	4.947	9.582	4.63774	10.4349	3.4783	4.63774	2.31887	1.15943	1.15943	18.5509	0	0	8.11604	13.9132	22.0292	3.4783	165.799	801.169
vir_268	41907	1922	430	326	14	0	0	0	0	0	0	0	0	0	0	0	0	24.81	3	4.76	0.2	0	0	0	0	0	0	0	0	0	0	0	0	1114.48	249.338	189.033	8.11798	0	0	0	0	0	0	0	0	0	0	0	0
vir_269	41906	2210	418	446	22	0	0	0	0	0	0	0	0	0	0	0	0	28.53	2.91	6.51	0.31	0	0	0	0	0	0	0	0	0	0	0	0	1281.51	242.385	258.622	12.7571	0	0	0	0	0	0	0	0	0	0	0	0
vir_27	120694	9586	6988	1918	206	0	0	0	0	0	0	0	0	0	0	0	0	42.97	16.91	9.72	1	0	0	0	0	0	0	0	0	0	0	0	0	1930	1406.93	386.162	41.4751	0	0	0	0	0	0	0	0	0	0	0	0
vir_270	41891	1236	232	0	0	0	0	0	0	0	0	0	0	0	0	0	0	15.96	1.62	0	0	0	0	0	0	0	0	0	0	0	0	0	0	716.975	134.578	0	0	0	0	0	0	0	0	0	0	0	0	0	0
vir_271	41891	0	0	2	0	0	0	0	0	0	0	0	0	0	0	906	480	0	0	0.03	0	0	0	0	0	0	0	0	0	0	0	15.68	3.33	0	0	1.16015	0	0	0	0	0	0	0	0	0	0	0	525.55	278.437
vir_272	41884	1286	198	270	10	0	0	0	0	0	0	0	0	0	0	0	0	16.61	1.38	3.94	0.14	0	0	0	0	0	0	0	0	0	0	0	0	746.104	114.874	156.647	5.80174	0	0	0	0	0	0	0	0	0	0	0	0
vir_273	41849	1660	1458	830	642	0	0	0	2	0	0	0	0	0	0	0	0	21.46	10.18	12.13	8.96	0	0	0	0.01	0	0	0	0	0	0	0	0	963.894	846.601	481.947	372.783	0	0	0	1.16132	0	0	0	0	0	0	0	0
vir_274	41835	346	270	78	86	0	0	148	1738	2	0	18	2	0	0	0	0	4.474	1.885	1.14	1.201	0	0	2.711	10.38	0.023	0	0.106	0.018	0	0	0	0	200.975	156.83	45.3066	49.9534	0	0	85.9663	1009.52	1.16171	0	10.4554	1.16171	0	0	0	0
vir_275	41834	1200	178	322	20	0	0	0	0	0	0	0	0	0	0	0	0	15.52	1.24	4.71	0.28	0	0	0	0	0	0	0	0	0	0	0	0	697.041	103.394	187.039	11.6173	0	0	0	0	0	0	0	0	0	0	0	0
vir_276	41803	2348	476	602	38	0	0	0	0	0	0	0	0	0	0	0	0	30.38	3.33	8.81	0.53	0	0	0	0	0	0	0	0	0	0	0	0	1364.89	276.698	349.941	22.0893	0	0	0	0	0	0	0	0	0	0	0	0
vir_277	41793	0	0	0	0	0	0	0	0	0	0	0	0	2	0	696	1652	0	0	0	0	0	0	0	0	0	0	0	0	0.02	0	45119	11.49	0	0	0	0	0	0	0	0	0	0	0	0	1.16287	0	404.68	960.534
vir_278	41778	0	0	0	0	0	0	0	0	0	0	0	0	10	0	96	1606	0	0	0	0	0	0	0	0	0	0	0	0	0.08	0	1.67	11.17	0	0	0	0	0	0	0	0	0	0	0	0	5.81646	0	55.838	934.123
vir_279	41654	0	0	0	0	2	0	0	0	0	0	0	0	4	0	304	1388	0	0	0	0	0.03	0	0	0	0	0	0	0	0.03	0	5.29	9.68	0	0	0	0	1.16675	0	0	0	0	0	0	0	2.33351	0	177.347	809.728
vir_28	118353	45402	21752	9248	920	0	0	0	0	0	0	0	0	0	0	0	0	207.52	53.68	47.8	4.54	0	0	0	0	0	0	0	0	0	0	0	0	9321.85	4466.08	1898.78	188.893	0	0	0	0	0	0	0	0	0	0	0	0
vir_280	41623	1872	468	318	18	0	0	0	0	0	0	0	0	0	0	0	0	24.33	3.28	4.67	0.25	0	0	0	0	0	0	0	0	0	0	0	0	1092.9	273.224	185.652	10.5086	0	0	0	0	0	0	0	0	0	0	0	0
vir_281	41573	3202	854	842	52	0	0	0	0	0	0	0	0	0	0	0	0	41.67	6	12.39	0.73	0	0	0	0	0	0	0	0	0	0	0	0	1871.61	499.175	492.161	30.3947	0	0	0	0	0	0	0	0	0	0	0	0
vir_282	41544	0	0	0	0	0	0	0	0	0	0	0	0	28	0	274	3166	0	0	0	0	0	0	0	0	0	0	0	0	0.22	0	4.78	22.15	0	0	0	0	0	0	0	0	0	0	0	0	16.3778	0	160.269	1851.86
vir_283	41529	0	0	0	0	0	28	0	0	106	114	536	1616	0	0	0	0	0	0	0	0	0	0.36	0	0	1.25	16.47	3.17	14.28	0	0	0	0	0	0	0	0	0	16.3837	0	0	62.0241	66.7052	313.631	945.575	0	0	0	0
vir_284	41524	0	0	0	0	4	0	2	0	0	0	0	2	110	3498	0	6	0	0	0	0	0.07	0	0.04	0	0	0	0	0.02	0.87	41.8	0	0.04	0	0	0	0	2.34081	0	1.17041	0	0	0	0	1.17041	64.3724	2047.04	0	3.51122
vir_285	41235	2	14	828	2924	0	0	0	0	0	0	0	0	0	0	0	0	0.03	0.1	12.28	41.41	0	0	0	0	0	0	0	0	0	0	0	0	1.17861	8.25027	487.945	1723.13	0	0	0	0	0	0	0	0	0	0	0	0
vir_286	41149	0	0	0	0	2	10	32	1578	0	0	0	0	0	0	0	0	0	0	0	0	0.03	0.13	0.6	9.58	0	0	0	0	0	0	0	0	0	0	0	0	1.18107	5.90537	18.8972	931.867	0	0	0	0	0	0	0	0
vir_287	41109	5974	674	2182	18	0	0	0	2	0	0	0	0	0	0	0	0	78.61	4.79	32.47	0.26	0	0	0	0.01	0	0	0	0	0	0	0	0	3531.3	398.409	1289.81	10.64	0	0	0	1.18222	0	0	0	0	0	0	0	0
vir_288	41037	0	0	0	0	0	38	0	0	92	118	432	1284	0	0	0	0	0	0	0	0	0	0.49	0	0	45170	17.25	2.58	11.48	0	0	0	0	0	0	0	0	0	22.5016	0	0	54.4777	69.8735	255.808	760.319	0	0	0	0
vir_289	41017	0	6	0	0	0	0	0	0	0	0	0	0	32	0	42	2032	0	0.04	0	0	0	0	0	0	0	0	0	0	0.26	0	0.74	14.4	0	3.55462	0	0	0	0	0	0	0	0	0	0	18.958	0	24.8824	1203.83
vir_29	115137	0	0	0	0	0	0	0	0	0	0	0	0	2	0	56	6094	0	0	0	0	0	0	0	0	0	0	0	0	0.01	0	0.35	15.38	0	0	0	0	0	0	0	0	0	0	0	0	0.422106	0	11.819	1286.16
vir_290	40997	0	2	30	0	60	26	0	0	0	0	0	0	22	12	244	1564	0	0.014	0.448	0	1.013	0.336	0	0	0	0	0	0	0.176	0.145	4.315	11.087	0	1.18545	17.7818	0	35.5636	15.4109	0	0	0	0	0	0	13.04	7.11272	144.625	927.024
vir_291	40897	1354	434	252	24	0	0	0	0	0	0	0	0	0	0	0	0	17.91	45202	3.77	0.34	0	0	0	0	0	0	0	0	0	0	0	0	804.514	257.872	149.732	14.2602	0	0	0	0	0	0	0	0	0	0	0	0
vir_292	40848	0	0	0	0	0	52	0	2	30	10	1362	2098	0	0	0	0	0	0	0	0	0	0.67	0	0.01	0.36	1.47	8.18	18.84	0	0	0	0	0	0	0	0	0	30.9342	0	1.18978	17.8467	5.94888	810.238	1248.08	0	0	0	0
vir_293	40845	3164	1384	434	34	0	0	0	0	0	0	0	0	0	0	0	0	41.9	9.9	6.5	0.49	0	0	0	0	0	0	0	0	0	0	0	0	1882.37	823.386	258.201	20.2277	0	0	0	0	0	0	0	0	0	0	0	0
vir_294	40821	1198	254	226	14	0	0	0	0	0	0	0	0	0	0	0	0	15.88	1.82	3.39	0.2	0	0	0	0	0	0	0	0	0	0	0	0	713.148	151.202	134.534	8.33395	0	0	0	0	0	0	0	0	0	0	0	0
vir_295	40810	2538	472	3602	82	0	0	0	0	0	0	0	0	0	0	0	0	33.64	3.38	53.99	1.17	0	0	0	0	0	0	0	0	0	0	0	0	1511.23	281.049	2144.78	48.8263	0	0	0	0	0	0	0	0	0	0	0	0
vir_296	40721	4	8	870	2672	0	0	0	0	0	0	0	0	0	0	0	0	0.05	0.06	45120	38.32	0	0	0	0	0	0	0	0	0	0	0	0	2.38697	4.77395	519.167	1594.5	0	0	0	0	0	0	0	0	0	0	0	0
vir_297	40637	2056	688	992	1028	0	0	0	0	0	0	0	0	0	0	0	0	27.37	4.94	14.93	14.77	0	0	0	0	0	0	0	0	0	0	0	0	1229.44	411.408	593.193	614.721	0	0	0	0	0	0	0	0	0	0	0	0
vir_298	40613	0	0	0	0	0	0	0	0	0	0	0	0	6	0	96	1294	0	0	0	0	0	0	0	0	0	0	0	0	0.05	0	1.71	9.26	0	0	0	0	0	0	0	0	0	0	0	0	3.58998	0	57.4397	774.24
vir_299	40468	2612	1712	6	94	0	0	0	0	0	0	0	0	0	0	0	0	34.92	12.36	0.09	1.36	0	0	0	0	0	0	0	0	0	0	0	0	1568.44	1028.01	3.60285	56.4446	0	0	0	0	0	0	0	0	0	0	0	0
vir_30	113322	0	0	0	0	0	588	0	0	4664	3042	18474	27532	2	2	0	0	0	0	0	0	0	2.75	0	0	45189	161.04	39.98	89.14	0.01	0.01	0	0	0	0	0	0	0	126.087	0	0	1000.12	652.306	3961.44	5903.78	0.428866	0.428866	0	0
vir_300	40467	1922	1618	388	28	0	0	0	2	0	0	0	0	0	0	0	0	25.69	11.68	5.86	0.4	0	0	0	0.01	0	0	0	0	0	0	0	0	1154.14	971.592	232.99	16.8137	0	0	0	1.20098	0	0	0	0	0	0	0	0
vir_301	40407	0	0	0	0	0	0	0	0	0	0	0	0	4	0	1536	3144	0	0	0	0	0	0	0	0	0	0	0	0	0.03	0	27.56	22.61	0	0	0	0	0	0	0	0	0	0	0	0	2.40552	0	923.721	1890.74
vir_302	40393	2	0	0	0	0	2	0	0	2	0	4	0	36	4	836	13388	0.027	0	0	0	0	0.026	0	0	0.024	0	0.024	0	0.292	0.049	15.005	96.325	1.20318	0	0	0	0	1.20318	0	0	1.20318	0	2.40636	0	21.6572	2.40636	502.929	8054.08
vir_303	40342	986	312	212	16	0	0	0	0	0	0	0	0	0	0	0	0	13.22	2.26	3.21	0.23	0	0	0	0	0	0	0	0	0	0	0	0	593.917	187.933	127.698	9.6376	0	0	0	0	0	0	0	0	0	0	0	0
vir_304	40338	1708	606	278	12	0	0	0	0	0	0	0	0	0	0	0	0	22.91	4.39	4.22	0.17	0	0	0	0	0	0	0	0	0	0	0	0	1028.92	365.06	167.47	7.22892	0	0	0	0	0	0	0	0	0	0	0	0
vir_305	40258	1898	1502	352	18	0	0	0	0	0	0	0	0	0	0	0	0	25.5	10.9	5.35	0.26	0	0	0	0	0	0	0	0	0	0	0	0	1145.65	906.617	212.47	10.8649	0	0	0	0	0	0	0	0	0	0	0	0
vir_306	40215	0	0	0	0	0	0	0	0	0	0	0	0	4	0	126	1054	0	0	0	0	0	0	0	0	0	0	0	0	0.03	0	2.27	7.62	0	0	0	0	0	0	0	0	0	0	0	0	2.41701	0	76.1358	636.882
vir_307	40206	0	0	0	0	0	0	0	0	0	0	0	0	10	0	526	2052	0	0	0	0	0	0	0	0	0	0	0	0	0.08	0	9.48	14.83	0	0	0	0	0	0	0	0	0	0	0	0	6.04387	0	317.908	1240.2
vir_308	40041	1332	786	302	16	0	0	0	0	0	0	0	0	0	0	0	0	18	5.73	4.61	0.23	0	0	0	0	0	0	0	0	0	0	0	0	808.361	477.006	183.277	9.71005	0	0	0	0	0	0	0	0	0	0	0	0
vir_309	39980	0	0	0	0	0	20	0	0	60	126	370	1312	0	0	0	0	0	0	0	0	0	0.26	0	0	0.73	18.91	2.27	45028	0	0	0	0	0	0	0	0	0	12.1561	0	0	36.4682	76.5833	224.887	797.439	0	0	0	0
vir_31	110870	40654	6838	11808	362	0	2	0	2	0	0	0	0	0	0	0	0	198.36	44944	65.15	1.91	0	0.01	0	0	0	0	0	0	0	0	0	0	8910.37	1498.72	2588.03	79.3416	0	0.438351	0	0.438351	0	0	0	0	0	0	0	0
vir_310	39976	0	0	0	0	0	0	0	0	0	0	0	0	6	0	244	1926	0	0	0	0	0	0	0	0	0	0	0	0	0.05	0	4.43	14	0	0	0	0	0	0	0	0	0	0	0	0	3.64719	0	148.319	1170.75
vir_311	39943	1028	254	192	8	0	0	0	0	0	0	0	0	0	0	0	0	13.92	1.86	2.94	0.12	0	0	0	0	0	0	0	0	0	0	0	0	625.401	154.525	116.806	4.86694	0	0	0	0	0	0	0	0	0	0	0	0
vir_312	39936	2936	468	664	20	0	0	0	0	0	0	0	0	0	0	0	0	39.77	3.42	10.17	0.29	0	0	0	0	0	0	0	0	0	0	0	0	1786.48	284.766	404.026	12.1695	0	0	0	0	0	0	0	0	0	0	0	0
vir_313	39877	1228	280	310	14	0	0	0	0	0	0	0	0	0	0	0	0	16.66	45048	4.76	0.21	0	0	0	0	0	0	0	0	0	0	0	0	748.311	170.625	188.906	8.53123	0	0	0	0	0	0	0	0	0	0	0	0
vir_314	39850	1666	234	422	8	0	0	0	0	0	0	0	0	0	0	0	0	22.62	1.71	6.48	0.12	0	0	0	0	0	0	0	0	0	0	0	0	1015.9	142.69	257.33	4.87829	0	0	0	0	0	0	0	0	0	0	0	0
vir_315	39816	2288	520	572	34	0	0	0	0	0	0	0	0	0	0	0	0	31.09	3.81	8.79	0.5	0	0	0	0	0	0	0	0	0	0	0	0	1396.38	317.36	349.096	20.7505	0	0	0	0	0	0	0	0	0	0	0	0
vir_316	39759	0	0	0	0	0	0	0	0	0	0	0	0	4	4	1312	1618	0	0	0	0	0	0	0	0	0	0	0	0	0.03	0.05	23.92	11.83	0	0	0	0	0	0	0	0	0	0	0	0	2.44473	2.44473	801.871	988.893
vir_317	39749	1378	448	426	28	0	0	0	0	0	0	0	0	0	0	0	0	18.75	3.29	6.56	0.41	0	0	0	0	0	0	0	0	0	0	0	0	842.421	273.879	260.429	17.1174	0	0	0	0	0	0	0	0	0	0	0	0
vir_318	39688	0	0	0	0	0	0	0	0	0	0	0	0	2	2	458	1664	0	0	0	0	0	0	0	0	0	0	0	0	0.02	0.03	8.37	12.18	0	0	0	0	0	0	0	0	0	0	0	0	1.22455	1.22455	280.422	1018.83
vir_319	39685	1472	220	330	16	0	0	0	0	0	0	0	0	0	0	0	0	45127	1.62	45174	0.24	0	0	0	0	0	0	0	0	0	0	0	0	901.338	134.711	202.066	9.79715	0	0	0	0	0	0	0	0	0	0	0	0
vir_32	110340	4240	728	1336	32	0	0	0	0	0	0	0	0	0	0	0	0	20.79	1.93	7.41	0.17	0	0	0	0	0	0	0	0	0	0	0	0	933.768	160.326	294.225	7.04731	0	0	0	0	0	0	0	0	0	0	0	0
vir_320	39667	0	0	0	0	0	68	0	0	194	106	1626	2172	0	0	0	2	0	0	0	0	0	0.91	0	0	2.39	45001	45056	45189	0	0	0	0.01	0	0	0	0	0	41.6568	0	0	118.844	64.9356	996.087	1330.57	0	0	0	1.2252
vir_321	39560	13280	4396	3008	176	0	0	0	0	0	0	0	0	0	0	0	0	181.6	32.45	46.51	2.6	0	0	0	0	0	0	0	0	0	0	0	0	8157.33	2700.27	1847.68	108.109	0	0	0	0	0	0	0	0	0	0	0	0
vir_322	39536	74	20	1132	2336	0	0	0	0	0	0	0	0	0	0	0	0	44927	0.15	17.51	34.51	0	0	0	0	0	0	0	0	0	0	0	0	45.4826	12.2926	695.761	1435.77	0	0	0	0	0	0	0	0	0	0	0	0
vir_323	39377	0	0	0	0	4	2	4	2	8	0	0	2	10	0	840	6010	0	0	0	0	0.07	0.027	0.078	0.013	0.099	0	0	0.019	0.083	0	15.466	44.357	0	0	0	0	2.46845	1.23422	2.46845	1.23422	4.93689	0	0	1.23422	6.17112	0	518.374	3708.84
vir_324	39247	14	4	10458	986	2	14	20	38	0	0	0	0	22	12	142	3832	0.193	0.03	162.994	14.672	0.035	0.189	0.39	0.242	0	0	0	0	0.184	0.152	2.623	28.376	8.66818	2.47662	6475.13	610.487	1.23831	8.66818	12.3831	23.5279	0	0	0	0	13.6214	7.42987	87.9201	2372.6
vir_325	39139	2414	1232	482	26	0	0	0	0	0	0	0	0	0	0	0	0	33.37	9.19	7.53	0.39	0	0	0	0	0	0	0	0	0	0	0	0	1498.77	764.905	299.256	16.1425	0	0	0	0	0	0	0	0	0	0	0	0
vir_326	39137	0	0	0	0	8	10	0	4	416	40	2010	478	28	0	0	0	0	0	0	0	0.141	0.135	0	0.026	5.189	6.131	12.595	4.481	0.235	0	0	0	0	0	0	0	4.96717	6.20896	0	2.48358	258.293	24.8358	1248	296.788	17.3851	0	0	0
vir_327	39117	1216	128	436	8	0	0	0	0	0	0	0	0	0	0	0	0	16.82	0.96	6.82	0.12	0	0	0	0	0	0	0	0	0	0	0	0	755.395	79.5153	270.849	4.96971	0	0	0	0	0	0	0	0	0	0	0	0
vir_328	39065	834	170	152	2	0	0	0	0	0	0	0	0	0	0	0	0	11.55	1.27	2.38	0.03	0	0	0	0	0	0	0	0	0	0	0	0	518.782	105.747	94.5501	1.24408	0	0	0	0	0	0	0	0	0	0	0	0
vir_329	39017	1200	140	250	12	0	0	0	0	0	0	0	0	0	0	0	0	16.64	45047	3.92	0.18	0	0	0	0	0	0	0	0	0	0	0	0	747.367	87.1928	155.701	7.47367	0	0	0	0	0	0	0	0	0	0	0	0
vir_33	109857	2098	338	440	14	0	0	0	0	0	0	0	0	0	0	0	0	10.33	0.9	2.45	0.07	0	0	0	0	0	0	0	0	0	0	0	0	464.071	74.7645	97.3265	3.09675	0	0	0	0	0	0	0	0	0	0	0	0
vir_330	38994	1654	3396	456	608	0	0	0	0	0	0	0	0	0	0	0	0	22.95	25.44	7.15	45239	0	0	0	0	0	0	0	0	0	0	0	0	1030.73	2116.29	284.167	378.889	0	0	0	0	0	0	0	0	0	0	0	0
vir_331	38941	0	0	0	0	0	0	0	0	0	0	0	0	6	0	40	1082	0	0	0	0	0	0	0	0	0	0	0	0	0.05	0	0.74	45146	0	0	0	0	0	0	0	0	0	0	0	0	3.74413	0	24.9608	675.191
vir_332	38932	0	0	0	0	0	18	0	0	18	8	674	1320	0	0	0	0	0	0	0	0	0	0.24	0	0	0.23	1.23	4.25	12.44	0	0	0	0	0	0	0	0	0	11.235	0	0	11.235	4.99332	420.687	823.898	0	0	0	0
vir_333	38886	0	0	0	0	0	2	0	0	0	0	0	0	12	2	1562	3396	0	0	0	0	0	0.03	0	0	0	0	0	0	0.1	0.03	45289	25.38	0	0	0	0	0	1.24981	0	0	0	0	0	0	7.49884	1.24981	976.099	2122.17
vir_334	38879	0	0	0	0	118	32	0	2	280	104	2422	976	0	0	0	0	0	0	0	0	45201	0.44	0	0.01	3.52	45062	15.28	9.21	0	0	0	0	0	0	0	0	73.7519	20.0005	0	1.25003	175.005	65.0017	1513.79	610.016	0	0	0	0
vir_335	38828	0	0	0	0	2	0	0	0	0	0	0	0	14	0	1418	9698	0	0	0	0	0.04	0	0	0	0	0	0	0	0.12	0	26.48	72.59	0	0	0	0	1.25167	0	0	0	0	0	0	0	8.76172	0	887.437	6069.37
vir_336	38735	922	260	182	4	0	0	0	0	0	0	0	0	0	0	0	0	12.88	1.96	2.87	0.06	0	0	0	0	0	0	0	0	0	0	0	0	578.407	163.108	114.176	2.50936	0	0	0	0	0	0	0	0	0	0	0	0
vir_337	38675	0	0	0	0	2	10	0	0	0	0	2	0	22	2	142	8134	0	0	0	0	0.04	0.14	0	0	0	0	0.01	0	0.19	0.03	2.66	61.12	0	0	0	0	1.25663	6.28313	0	0	0	0	1.25663	0	13.8229	1.25663	89.2204	5110.7
vir_338	38637	0	0	0	0	0	0	0	8	0	0	0	0	0	0	98	1376	0	0	0	0	0	0	0	0.05	0	0	0	0	0	0	1.84	10.35	0	0	0	0	0	0	0	5.03145	0	0	0	0	0	0	61.6352	865.409
vir_339	38488	1110	290	268	24	0	0	0	0	0	0	0	0	0	0	0	0	15.6	2.2	4.26	0.36	0	0	0	0	0	0	0	0	0	0	0	0	700.816	183.096	169.206	15.1528	0	0	0	0	0	0	0	0	0	0	0	0
vir_34	109857	2296	406	530	18	0	0	0	0	0	0	0	0	0	0	0	0	11.31	45139	2.95	0.1	0	0	0	0	0	0	0	0	0	0	0	0	507.868	89.8058	117.234	3.98154	0	0	0	0	0	0	0	0	0	0	0	0
vir_340	38450	27226	4126	5778	236	0	0	0	2	0	2	0	0	0	0	0	0	383.05	31.34	91.92	3.58	0	0	0	0.01	0	0.31	0	0	0	0	0	0	17206.5	2607.59	3651.64	149.15	0	0	0	1.26398	0	1.26398	0	0	0	0	0	0
vir_341	38446	0	0	1134	26	0	0	0	0	0	0	0	0	0	0	0	0	0	0	45034	0.39	0	0	0	0	0	0	0	0	0	0	0	0	0	0	716.751	16.4334	0	0	0	0	0	0	0	0	0	0	0	0
vir_342	38425	0	0	0	0	2	0	0	4	0	0	0	14	12	10	356	2002	0	0	0	0	0.04	0	0	0.03	0	0	0	0.13	0.1	0.13	6.72	15.14	0	0	0	0	1.2648	0	0	2.5296	0	0	0	8.85361	7.58881	6.32401	225.135	1266.07
vir_343	38352	96	374	182	510	10	300	0	124	104	470	348	4426	0	0	0	0	1.354	2.848	2.903	7.766	0.18	4.14	0	0.808	1.324	73.518	2.225	42.342	0	0	0	0	60.826	236.968	115.316	323.138	6.33605	190.081	0	78.567	65.8949	297.794	220.494	2804.33	0	0	0	0
vir_344	38277	10720	4148	2266	142	0	0	0	0	0	0	0	0	0	0	0	0	151.5	31.65	36.21	2.17	0	0	0	0	0	0	0	0	0	0	0	0	6805.55	2633.34	1438.56	90.1481	0	0	0	0	0	0	0	0	0	0	0	0
vir_345	38221	6	0	0	0	0	0	0	0	0	0	0	0	8	4	216	738	0.08	0	0	0	0	0	0	0	0	0	0	0	0.07	0.05	45203	5.61	3.81466	0	0	0	0	0	0	0	0	0	0	0	5.08621	2.5431	137.328	469.203
vir_346	38163	1780	278	458	18	0	0	0	0	0	0	0	0	0	0	0	0	25.23	2.13	7.34	0.28	0	0	0	0	0	0	0	0	0	0	0	0	1133.4	177.014	291.628	11.4614	0	0	0	0	0	0	0	0	0	0	0	0
vir_347	38135	852	150	242	2	0	10	0	8	0	0	0	0	0	0	0	0	45181	1.15	3.88	0.03	0	0.14	0	0.05	0	0	0	0	0	0	0	0	542.903	95.5815	154.205	1.27442	0	6.3721	0	5.09768	0	0	0	0	0	0	0	0
vir_348	38114	790	166	166	8	0	6	0	12	0	0	0	0	0	0	0	0	11.21	1.27	2.66	0.12	0	0.08	0	0.08	0	0	0	0	0	0	0	0	503.673	105.835	105.835	5.10049	0	3.82537	0	7.65073	0	0	0	0	0	0	0	0
vir_349	38078	0	0	0	0	0	0	0	2	0	2	2	8	26	20	354	2008	0	0	0	0	0	0	0	0.013	0	0.315	0.013	0.077	0.224	0.261	6.74	15.326	0	0	0	0	0	0	0	1.27633	0	1.27633	1.27633	5.10531	16.5923	12.7633	225.91	1281.43
vir_350	38078	968	258	212	6	0	0	0	0	0	0	0	0	0	0	0	0	13.75	1.98	3.41	0.09	0	0	0	0	0	0	0	0	0	0	0	0	617.743	164.646	135.291	3.82898	0	0	0	0	0	0	0	0	0	0	0	0
vir_351	38064	2	12	110	1644	0	0	0	0	0	0	0	0	0	0	0	0	0.03	0.09	1.77	25.22	0	0	0	0	0	0	0	0	0	0	0	0	1.2768	7.66078	70.2238	1049.53	0	0	0	0	0	0	0	0	0	0	0	0
vir_352	38059	0	0	0	0	0	0	92	1590	0	0	6	0	0	0	0	0	0	0	0	0	0	0	1.85	10.44	0	0	0.04	0	0	0	0	0	0	0	0	0	0	0	58.7404	1015.19	0	0	3.83089	0	0	0	0	0
vir_353	38037	0	0	0	0	0	0	0	0	2	0	0	0	78	1030	2	178	0	0	0	0	0	0	0	0	0.03	0	0	0	0.67	13.44	0.04	1.36	0	0	0	0	0	0	0	0	1.2777	0	0	0	49.8304	658.017	1.2777	113.716
vir_354	37933	0	4	0	0	0	0	2	0	0	0	0	0	2	0	248	986	0	0.03	0	0	0	0	0.04	0	0	0	0	0	0.02	0	4.74	7.55	0	2.56241	0	0	0	0	1.28121	0	0	0	0	0	1.28121	0	158.87	631.635
vir_355	37925	0	0	0	0	0	0	0	0	0	0	0	0	4	0	414	1452	0	0	0	0	0	0	0	0	0	0	0	0	0.03	0	7.91	11.13	0	0	0	0	0	0	0	0	0	0	0	0	2.56295	0	265.266	930.352
vir_356	37836	1548	394	392	20	2	12	2	30	8	14	8	84	84	48	6	0	22.133	3.041	6.337	0.309	0.037	0.168	0.041	0.198	0.103	2.22	0.052	0.815	0.728	0.629	0.115	0	994.196	253.045	251.76	12.8449	1.28449	7.70695	1.28449	19.2674	5.13796	8.99144	5.13796	53.9486	53.9486	30.8278	3.85347	0
vir_357	37765	4	0	0	0	0	0	0	4	0	0	2	0	8	0	338	1332	0.06	0	0	0	0	0	0	0.03	0	0	0.01	0	0.07	0	6.49	10.25	2.57381	0	0	0	0	0	0	2.57381	0	0	1.28691	0	5.14762	0	217.487	857.079
vir_358	37746	0	0	0	0	0	0	0	0	0	0	0	0	4	0	268	1292	0	0	0	0	0	0	0	0	0	0	0	0	0.03	0	5.15	9.95	0	0	0	0	0	0	0	0	0	0	0	0	2.57511	0	172.532	831.76
vir_359	37669	0	0	0	0	0	0	0	0	0	0	0	0	6	4	500	1992	0	0	0	0	0	0	0	0	0	0	0	0	0.05	0.05	9.62	15.37	0	0	0	0	0	0	0	0	0	0	0	0	3.87056	2.58037	322.546	1285.02
vir_36	105013	0	0	0	0	0	0	0	0	0	0	0	0	4108	18	430	34	0	0	0	0	0	0	0	0	0	0	0	0	12.83	0.09	2.97	0.09	0	0	0	0	0	0	0	0	0	0	0	0	950.591	4.1652	99.502	7.8676
vir_360	37519	1318	314	224	26	0	0	0	0	0	0	0	0	0	0	0	0	19	2.44	3.65	0.4	0	0	0	0	0	0	0	0	0	0	0	0	853.631	203.369	145.078	16.8395	0	0	0	0	0	0	0	0	0	0	0	0
vir_361	37457	0	2	0	0	0	0	0	0	0	0	0	0	14	8	198	1618	0	0.02	0	0	0	0	0	0	0	0	0	0	0.12	0.11	3.83	12.55	0	1.29749	0	0	0	0	0	0	0	0	0	0	9.08241	5.18995	128.451	1049.67
vir_362	37445	0	0	0	0	0	26	0	0	408	242	738	984	0	0	0	0	0	0	0	0	0	0.37	0	0	5.32	38.77	4.83	9.64	0	0	0	0	0	0	0	0	0	16.8727	0	0	264.772	157.046	478.926	638.569	0	0	0	0
vir_363	37355	0	0	0	0	4	30	0	6	24	68	168	870	0	0	0	0	0	0	0	0	0.07	0.43	0	0.04	0.31	10.92	45200	8.55	0	0	0	0	0	0	0	0	2.60206	19.5155	0	3.90309	15.6124	44.235	109.287	565.948	0	0	0	0
vir_364	37259	0	0	4	2	0	66	0	6	84	178	224	1676	0	0	0	0	0	0	0.066	0.031	0	0.937	0	0.04	1.101	28.66	1.474	16.504	0	0	0	0	0	0	2.60877	1.30438	0	43.0446	0	3.91315	54.7841	116.09	146.091	1093.07	0	0	0	0
vir_365	37223	890	260	198	8	0	0	0	0	0	0	0	0	0	0	0	0	12.93	45018	3.25	0.13	0	0	0	0	0	0	0	0	0	0	0	0	581.012	169.734	129.259	5.22258	0	0	0	0	0	0	0	0	0	0	0	0
vir_366	37178	0	0	0	0	0	0	0	0	0	0	0	0	4	0	902	696	0	0	0	0	0	0	0	0	0	0	0	0	0.04	0	17.59	5.44	0	0	0	0	0	0	0	0	0	0	0	0	2.61445	0	589.558	454.914
vir_367	37110	4	0	2	0	0	6	0	24	0	0	2	0	1008	484	46	90	0.058	0	0.033	0	0	0.086	0	0.162	0	0	0.013	0	8.911	6.471	0.899	0.705	2.61924	0	1.30962	0	0	3.92886	0	15.7154	0	0	1.30962	0	660.049	316.928	30.1213	58.9329
vir_368	37096	90	4584	0	0	0	0	0	0	0	0	0	0	0	0	0	0	1.31	36.09	0	0	0	0	0	0	0	0	0	0	0	0	0	0	58.9551	3002.78	0	0	0	0	0	0	0	0	0	0	0	0	0	0
vir_369	37032	0	0	0	0	0	0	0	0	0	0	0	0	8	0	110	1740	0	0	0	0	0	0	0	0	0	0	0	0	0.07	0	2.15	13.66	0	0	0	0	0	0	0	0	0	0	0	0	5.24951	0	72.1808	1141.77
vir_37	101101	10654	2304	2980	114	0	0	0	2	0	0	0	0	0	0	0	0	57.01	6.66	45003	0.66	0	0	0	0	0	0	0	0	0	0	0	0	2560.73	553.775	716.254	27.4003	0	0	0	0.480707	0	0	0	0	0	0	0	0
vir_370	36954	2696	560	550	14	0	0	0	0	0	0	0	0	0	0	0	0	39.47	4.43	45208	0.22	0	0	0	0	0	0	0	0	0	0	0	0	1772.82	368.242	361.666	9.20604	0	0	0	0	0	0	0	0	0	0	0	0
vir_371	36893	1192	386	244	12	0	0	0	0	0	0	0	0	0	0	0	0	17.48	45080	45050	0.19	0	0	0	0	0	0	0	0	0	0	0	0	785.125	254.243	160.713	7.90394	0	0	0	0	0	0	0	0	0	0	0	0
vir_372	36806	1420	442	326	26	0	0	0	0	0	0	0	0	0	0	0	0	20.87	3.51	5.42	0.41	0	0	0	0	0	0	0	0	0	0	0	0	937.51	291.817	215.231	17.1657	0	0	0	0	0	0	0	0	0	0	0	0
vir_373	36610	528	298	166	4	0	2	0	2	0	0	0	0	0	0	0	0	7.8	2.38	2.77	0.06	0	0.03	0	0.01	0	0	0	0	0	0	0	0	350.462	197.798	110.183	2.65501	0	1.32751	0	1.32751	0	0	0	0	0	0	0	0
vir_374	36603	0	0	0	0	6	30	14	8	528	106	2628	1204	0	0	0	0	0	0	0	0	0.113	0.434	0.293	0.055	7.042	17.373	17.608	12.069	0	0	0	0	0	0	0	0	3.98328	19.9164	9.29432	5.31104	350.529	70.3713	1744.68	799.312	0	0	0	0
vir_375	36580	1860	518	288	20	0	0	0	0	0	0	0	0	0	0	0	0	27.51	4.14	4.82	0.32	0	0	0	0	0	0	0	0	0	0	0	0	1235.59	344.106	191.318	13.2859	0	0	0	0	0	0	0	0	0	0	0	0
vir_376	36568	10918	3644	2166	174	0	0	0	0	0	0	0	0	0	0	0	0	161.51	45228	36.23	2.78	0	0	0	0	0	0	0	0	0	0	0	0	7255.18	2421.49	1439.34	115.626	0	0	0	0	0	0	0	0	0	0	0	0
vir_377	36557	1094	176	256	10	0	0	0	0	0	0	0	0	0	0	0	0	16.19	1.41	4.28	0.16	0	0	0	0	0	0	0	0	0	0	0	0	727.199	116.99	170.167	6.64715	0	0	0	0	0	0	0	0	0	0	0	0
vir_378	36415	1250	1560	2	0	0	0	0	0	0	0	0	0	0	0	0	0	18.57	12.51	0.03	0	0	0	0	0	0	0	0	0	0	0	0	0	834.134	1041	1.33461	0	0	0	0	0	0	0	0	0	0	0	0	0
vir_379	36265	0	0	0	2	0	0	2	4	0	2	0	10	6	2	52	1698	0	0	0	0.032	0	0	0.042	0.028	0	0.331	0	0.101	0.054	0.027	1.04	13.608	0	0	0	1.34014	0	0	1.34014	2.68027	0	1.34014	0	6.70068	4.02041	1.34014	34.8435	1137.77
vir_38	100621	3886	570	1110	16	0	0	0	0	0	0	0	0	0	0	0	0	20.89	1.65	6.75	0.09	0	0	0	0	0	0	0	0	0	0	0	0	938.47	137.655	268.065	3.864	0	0	0	0	0	0	0	0	0	0	0	0
vir_380	36230	4652	2336	1052	56	0	0	0	0	0	0	0	0	0	0	0	0	69.46	18.83	17.76	0.9	0	0	0	0	0	0	0	0	0	0	0	0	3120.17	1566.79	705.592	37.56	0	0	0	0	0	0	0	0	0	0	0	0
vir_381	36139	0	0	0	0	2	68	910	270	0	0	2	0	0	0	0	0	0	0	0	0	0.04	1	19.29	1.87	0	0	0.01	0	0	0	0	0	0	0	0	0	1.34481	45.7235	611.887	181.549	0	0	1.34481	0	0	0	0	0
vir_382	35812	802	252	162	22	0	0	0	0	0	0	0	0	0	0	0	0	45242	45079	2.77	0.36	0	0	0	0	0	0	0	0	0	0	0	0	544.192	170.993	109.924	14.928	0	0	0	0	0	0	0	0	0	0	0	0
vir_383	35753	1414	654	226	0	0	0	0	0	0	0	0	0	0	0	0	0	21.39	5.34	3.87	0	0	0	0	0	0	0	0	0	0	0	0	0	961.044	444.5	153.604	0	0	0	0	0	0	0	0	0	0	0	0	0
vir_384	35656	0	0	0	0	2	0	2	0	0	0	0	0	2	0	42	1346	0	0	0	0	0.04	0	0.04	0	0	0	0	0	0.02	0	0.85	10.97	0	0	0	0	1.36302	0	1.36302	0	0	0	0	0	1.36302	0	28.6235	917.315
vir_385	35594	852	288	204	0	0	0	0	6	0	0	0	2	0	0	0	0	12.95	2.36	3.51	0	0	0	0	0.04	0	0	0	0.02	0	0	0	0	581.66	196.617	139.271	0	0	0	0	4.0962	0	0	0	1.3654	0	0	0	0
vir_386	35554	1354	170	364	14	0	0	0	0	0	0	0	0	0	0	0	0	20.6	1.4	6.26	0.23	0	0	0	0	0	0	0	0	0	0	0	0	925.415	116.189	248.782	9.56854	0	0	0	0	0	0	0	0	0	0	0	0
vir_387	35545	1054	226	288	8	0	0	0	0	0	0	0	0	0	0	0	0	45032	1.86	4.96	0.13	0	0	0	0	0	0	0	0	0	0	0	0	720.557	154.503	196.888	5.46912	0	0	0	0	0	0	0	0	0	0	0	0
vir_388	35444	30	10	6	0	188	942	2	0	0	0	0	0	0	0	0	0	0.46	0.08	0.1	0	3.67	45091	0.04	0	0	0	0	0	0	0	0	0	20.5677	6.85589	4.11353	0	128.891	645.824	1.37118	0	0	0	0	0	0	0	0	0
vir_389	35435	3736	986	1070	34	0	0	0	0	0	0	0	0	0	0	0	0	57.04	8.13	18.47	0.56	0	0	0	0	0	0	0	0	0	0	0	0	2562.01	676.162	733.766	23.3159	0	0	0	0	0	0	0	0	0	0	0	0
vir_39	100172	3486	702	834	16	0	0	0	0	0	0	0	0	0	0	0	0	18.83	45048	45174	0.09	0	0	0	0	0	0	0	0	0	0	0	0	845.643	170.293	202.314	3.88132	0	0	0	0	0	0	0	0	0	0	0	0
vir_390	35401	744	100	180	0	0	0	0	0	0	0	0	0	0	0	0	0	11.37	0.82	45233	0	0	0	0	0	0	0	0	0	0	0	0	0	510.697	68.6421	123.556	0	0	0	0	0	0	0	0	0	0	0	0	0
vir_391	35387	0	0	4	0	508	8486	14	0	0	0	4	0	0	0	0	0	0	0	0.07	0	9.94	126.91	0.3	0	0	0	0.03	0	0	0	0	0	0	0	2.74677	0	348.84	5827.28	9.6137	0	0	0	2.74677	0	0	0	0	0
vir_392	35352	818	1616	706	202	420	188	260	696	1290	220	2444	2166	322	50	122	272	12.517	13.35	12.216	3.337	8.223	2.814	5.635	4.919	17.813	37.333	16.954	22.48	2.988	0.702	2.502	2.236	562.271	1110.79	485.285	138.849	288.697	129.226	178.717	478.411	886.711	151.222	1679.94	1488.85	221.334	34.3686	83.8595	186.965
vir_393	35304	8738	1364	2104	54	0	0	0	0	0	0	2	0	0	0	0	0	133.89	11.28	36.45	0.89	0	0	0	0	0	0	0.01	0	0	0	0	0	6014.43	938.851	1448.2	37.1686	0	0	0	0	0	0	1.37661	0	0	0	0	0
vir_394	35040	0	0	0	0	20	84	58	3242	0	0	8	0	0	0	0	0	0	0	0	0	0.4	1.27	1.27	45283	0	0	0.06	0	0	0	0	0	0	0	0	0	13.8699	58.2534	40.2226	2248.3	0	0	5.54795	0	0	0	0	0
vir_395	34933	0	0	0	0	0	8	6	18	136	56	1096	1108	0	0	0	0	0	0	0	0	0	0.12	0.13	0.13	1.9	9.62	7.69	11.64	0	0	0	0	0	0	0	0	0	5.56494	4.1737	12.5211	94.604	38.9546	762.397	770.744	0	0	0	0
vir_396	34744	0	0	2	0	0	82	0	0	2278	532	9214	4210	0	0	0	0	0	0	0.04	0	0	1.25	0	0	32.01	91.86	65.04	44.46	0	0	0	0	0	0	1.3988	0	0	57.3509	0	0	1593.24	372.082	6444.28	2944.48	0	0	0	0
vir_397	34648	0	0	0	0	0	14	2	30	122	70	1214	986	0	0	0	0	0	0	0	0	0	0.21	0.04	0.22	1.72	45272	8.59	10.44	0	0	0	0	0	0	0	0	0	9.81875	1.40268	21.0402	85.5634	49.0937	851.426	691.52	0	0	0	0
vir_398	34461	936	226	214	12	0	0	0	0	0	0	0	0	0	0	0	0	14.69	1.92	3.8	0.2	0	0	0	0	0	0	0	0	0	0	0	0	660.016	159.363	150.901	8.46174	0	0	0	0	0	0	0	0	0	0	0	0
vir_399	34441	594	40	262	0	0	0	0	0	0	0	0	0	0	0	0	2	9.33	0.34	4.65	0	0	0	0	0	0	0	0	0	0	0	0	0.02	419.099	28.2222	184.855	0	0	0	0	0	0	0	0	0	0	0	0	1.41111
vir_40	97416	2	0	0	0	4	94	0	10	244	472	624	4256	0	0	0	0	0.011	0	0	0	0.028	0.511	0	0.026	1.223	29.067	1.571	16.03	0	0	0	0	0.498891	0	0	0	0.997783	23.4479	0	2.49446	60.8647	117.738	155.654	1061.64	0	0	0	0
vir_400	34233	964	226	188	8	0	0	0	0	0	0	0	0	0	0	0	0	15.23	1.93	3.36	0.14	0	0	0	0	0	0	0	0	0	0	0	0	684.287	160.424	133.45	5.67873	0	0	0	0	0	0	0	0	0	0	0	0
vir_401	34219	0	0	0	0	0	0	0	0	0	0	0	0	6	0	300	740	0	0	0	0	0	0	0	0	0	0	0	0	0.06	0	6.36	6.28	0	0	0	0	0	0	0	0	0	0	0	0	4.26079	0	213.04	525.498
vir_402	34120	0	0	0	0	0	0	0	0	0	0	0	0	2	0	78	752	0	0	0	0	0	0	0	0	0	0	0	0	0.02	0	1.66	6.41	0	0	0	0	0	0	0	0	0	0	0	0	1.42438	0	55.551	535.569
vir_403	34105	4932	948	1102	54	0	0	0	0	0	0	0	0	0	0	0	0	78.23	45268	19.76	0.92	0	0	0	0	0	0	0	0	0	0	0	0	3514.08	675.455	785.181	38.4753	0	0	0	0	0	0	0	0	0	0	0	0
vir_404	34063	0	0	0	0	0	0	0	2	0	0	0	0	2	2	322	3134	0	0	0	0	0	0	0	0.01	0	0	0	0	0.02	0.03	6.85	26.74	0	0	0	0	0	0	0	1.42677	0	0	0	0	1.42677	1.42677	229.71	2235.75
vir_405	34023	1564	428	266	20	0	0	0	0	0	0	0	0	0	0	0	0	24.87	3.67	4.78	0.34	0	0	0	0	0	0	0	0	0	0	0	0	1117.04	305.687	189.983	14.2845	0	0	0	0	0	0	0	0	0	0	0	0
vir_406	33939	0	0	0	0	4	0	0	0	0	0	0	0	14	1014	0	0	0	0	0	0	0.08	0	0	0	0	0	0	0	0.14	14.82	0	0	0	0	0	0	2.86396	0	0	0	0	0	0	0	10.0239	726.014	0	0
vir_407	33636	8548	1606	1838	74	6	16	0	0	10	20	30	308	0	0	0	0	137.476	13.945	33.425	1.285	0.123	0.252	0	0	0.145	3.567	0.219	3.36	0	0	0	0	6175.42	1160.24	1327.85	53.4606	4.33464	11.559	0	0	7.2244	14.4488	21.6732	222.512	0	0	0	0
vir_408	33599	0	0	2	0	0	14	0	0	32	76	134	894	0	0	0	0	0	0	0.04	0	0	0.22	0	0	0.46	13.57	0.98	9.76	0	0	0	0	0	0	1.44647	0	0	10.1253	0	0	23.1435	54.9659	96.9136	646.573	0	0	0	0
vir_409	31829	0	0	0	0	0	0	0	0	0	0	0	0	0	0	58	772	0	0	0	0	0	0	0	0	0	0	0	0	0	0	1.32	45053	0	0	0	0	0	0	0	0	0	0	0	0	0	0	44.2804	589.387
vir_41	96394	0	2	4	0	0	0	672	3400	2	0	18	20	0	0	0	0	0	0.01	0.03	0	0	0	5.34	8.81	0.01	0	0.05	0.08	0	0	0	0	0	0.504181	1.00836	0	0	0	169.405	857.107	0.504181	0	4.53763	5.04181	0	0	0	0
vir_410	31789	0	0	0	0	0	6	0	0	116	40	826	534	0	0	0	0	0	0	0	0	0	0.1	0	0	1.78	7.55	6.37	6.16	0	0	0	0	0	0	0	0	0	4.58649	0	0	88.6722	30.5766	631.407	408.198	0	0	0	0
vir_411	31282	12236	6508	1960	130	0	0	0	0	0	0	0	0	0	0	0	0	211.6	60.76	38.33	2.43	0	0	0	0	0	0	0	0	0	0	0	0	9504.98	5055.44	1522.54	100.985	0	0	0	0	0	0	0	0	0	0	0	0
vir_412	31249	0	0	0	0	4	0	0	0	0	0	0	0	160	2440	0	0	0	0	0	0	0.09	0	0	0	0	0	0	0	1.68	38.74	0	0	0	0	0	0	3.1105	0	0	0	0	0	0	0	124.42	1897.4	0	0
vir_413	31190	0	0	0	0	2	2	0	0	0	0	0	0	12	0	478	662	0	0	0	0	0.04	0.03	0	0	0	0	0	0	0.13	0	45241	6.17	0	0	0	0	1.55819	1.55819	0	0	0	0	0	0	9.34915	0	372.408	515.761
vir_414	30840	540	24	240	6	0	0	0	0	0	0	0	0	2	0	2	2	9.47	0.23	4.76	0.11	0	0	0	0	0	0	0	0	0.02	0	0.05	0.02	425.486	18.9105	189.105	4.72763	0	0	0	0	0	0	0	0	1.57588	0	1.57588	1.57588
vir_415	30518	12034	2720	2548	122	0	2	0	4	0	0	0	0	0	0	0	0	213.32	45011	51.07	2.33	0	0.03	0	0.03	0	0	0	0	0	0	0	0	9582.09	2165.8	2028.85	97.1427	0	1.5925	0	3.18501	0	0	0	0	0	0	0	0
vir_416	30135	0	0	0	0	0	0	0	0	0	0	0	0	8	0	366	680	0	0	0	0	0	0	0	0	0	0	0	0	0.09	0	8.81	6.56	0	0	0	0	0	0	0	0	0	0	0	0	6.45097	0	295.132	548.333
vir_417	29401	0	0	0	0	0	0	0	0	0	0	0	0	2	0	36	796	0	0	0	0	0	0	0	0	0	0	0	0	0.02	0	0.89	7.87	0	0	0	0	0	0	0	0	0	0	0	0	1.653	0	29.7541	657.896
vir_418	25232	0	0	0	0	0	0	0	0	0	0	0	0	806	0	0	0	0	0	0	0	0	0	0	0	0	0	0	0	10.48	0	0	0	0	0	0	0	0	0	0	0	0	0	0	0	776.229	0	0	0
vir_419	24449	0	0	0	0	4	0	0	0	0	0	2	0	8	0	490	638	0	0	0	0	0.11	0	0	0	0	0	0.02	0	0.11	0	14.53	7.58	0	0	0	0	3.97562	0	0	0	0	0	1.98781	0	7.95125	0	487.014	634.112
vir_42	93318	3916	1012	820	40	0	0	0	0	0	0	0	0	0	0	0	0	22.7	3.17	5.38	0.25	0	0	0	0	0	0	0	0	0	0	0	0	1019.73	263.525	213.528	10.416	0	0	0	0	0	0	0	0	0	0	0	0
vir_420	23310	0	0	0	0	2	2	0	0	0	0	0	0	6	0	432	596	0	0	0	0	0.06	0.05	0	0	0	0	0	0	0.08	0	13.44	7.43	0	0	0	0	2.08494	2.08494	0	0	0	0	0	0	6.25483	0	450.347	621.313
vir_421	22085	0	0	0	0	0	4	0	0	4	0	0	0	4	0	410	540	0	0	0	0	0	0.1	0	0	0.09	0	0	0	0.06	0	13.46	45237	0	0	0	0	0	4.40118	0	0	4.40118	0	0	0	4.40118	0	451.121	594.159
vir_422	21565	0	0	0	0	4	0	0	0	0	0	0	0	6	0	366	568	0	0	0	0	0.13	0	0	0	0	0	0	0	0.09	0	12.3	7.65	0	0	0	0	4.5073	0	0	0	0	0	0	0	6.76096	0	412.418	640.037
vir_423	20291	0	0	0	0	0	0	0	0	0	0	0	0	0	0	342	432	0	0	0	0	0	0	0	0	0	0	0	0	0	0	12.22	6.19	0	0	0	0	0	0	0	0	0	0	0	0	0	0	409.571	517.353
vir_424	20076	0	0	0	0	0	2	0	0	0	0	0	0	2	0	368	490	0	0	0	0	0	0.05	0	0	0	0	0	0	0.03	0	13.29	45176	0	0	0	0	0	2.4208	0	0	0	0	0	0	2.4208	0	445.427	593.096
vir_425	18941	0	0	0	0	0	0	0	0	0	0	0	0	2	0	334	516	0	0	0	0	0	0	0	0	0	0	0	0	0.03	0	12.78	7.92	0	0	0	0	0	0	0	0	0	0	0	0	2.56586	0	428.499	661.993
vir_426	18800	0	0	0	0	0	0	0	0	0	0	0	0	0	0	54	750	0	0	0	0	0	0	0	0	0	0	0	0	0	0	45140	11.59	0	0	0	0	0	0	0	0	0	0	0	0	0	0	69.7979	969.415
vir_427	17957	0	0	0	0	2	0	0	0	0	0	0	0	6	0	576	728	0	0	0	0	0.08	0	0	0	0	0	0	0	0.11	0	23.26	11.78	0	0	0	0	2.70647	0	0	0	0	0	0	0	8.1194	0	779.462	985.153
vir_428	17807	0	0	0	0	2	0	0	0	0	0	0	0	16	0	342	406	0	0	0	0	0.08	0	0	0	0	0	0	0	0.29	0	13.92	6.63	0	0	0	0	2.72926	0	0	0	0	0	0	0	21.8341	0	466.704	554.041
vir_429	17603	0	0	0	0	0	0	0	0	0	0	0	0	2	0	298	456	0	0	0	0	0	0	0	0	0	0	0	0	0.04	0	12.27	7.53	0	0	0	0	0	0	0	0	0	0	0	0	2.76089	0	411.373	629.484
vir_43	92424	0	0	0	0	0	2	0	0	0	0	2	0	66	2	7450	11574	0	0	0	0	0	0.01	0	0	0	0	0.01	0	0.23	0.01	58.44	36.39	0	0	0	0	0	0.525837	0	0	0	0	0.525837	0	17.3526	0.525837	1958.74	3043.02
vir_430	16630	0	0	0	0	0	0	0	0	0	0	0	0	8	0	278	400	0	0	0	0	0	0	0	0	0	0	0	0	0.16	0	45272	6.99	0	0	0	0	0	0	0	0	0	0	0	0	11.6897	0	406.218	584.486
vir_431	16277	472	58	80	0	0	0	0	0	0	2	0	0	0	0	0	0	15.69	45017	44929	0	0	0	0	0	0	0.74	0	0	0	0	0	0	704.651	86.5884	119.432	0	0	0	0	0	0	2.98581	0	0	0	0	0	0
vir_432	16064	0	0	0	0	8	0	0	0	0	0	0	8	6	0	1858	1968	0	0	0	0	0.34	0	0	0	0	0	0	0.18	0.12	0	83.86	35.6	0	0	0	0	12.1016	0	0	0	0	0	0	12.1016	9.0762	0	2810.6	2976.99
vir_433	15779	0	0	0	0	2	0	0	0	0	0	0	0	6	0	178	210	0	0	0	0	0.09	0	0	0	0	0	0	0	0.12	0	8.18	3.87	0	0	0	0	3.08004	0	0	0	0	0	0	0	9.24013	0	274.124	323.405
vir_434	15558	594	168	76	18	0	0	0	0	0	0	0	0	0	0	0	0	20.65	3.15	2.99	0.68	0	0	0	0	0	0	0	0	0	0	0	0	927.767	262.399	118.704	28.1142	0	0	0	0	0	0	0	0	0	0	0	0
vir_435	15429	0	0	0	0	0	0	0	0	0	0	0	0	8	0	378	410	0	0	0	0	0	0	0	0	0	0	0	0	0.17	0	17.76	7.72	0	0	0	0	0	0	0	0	0	0	0	0	12.5997	0	595.333	645.732
vir_436	15259	0	0	0	0	0	4	0	0	0	0	0	0	2	0	256	402	0	0	0	0	0	0.14	0	0	0	0	0	0	0.04	0	12.16	7.66	0	0	0	0	0	6.37001	0	0	0	0	0	0	3.18501	0	407.681	640.186
vir_437	15173	0	0	0	0	6	8	0	0	0	0	0	0	26	0	1684	2634	0	0	0	0	0.27	0.28	0	0	0	0	0	0	0.56	0	80.47	50.45	0	0	0	0	9.60917	12.8122	0	0	0	0	0	0	41.6398	0	2696.97	4218.43
vir_438	14408	0	0	0	0	0	0	0	0	0	0	0	0	0	2	4	454	0	0	0	0	0	0	0	0	0	0	0	0	0	0.07	0.2	9.16	0	0	0	0	0	0	0	0	0	0	0	0	0	3.37313	6.74625	765.7
vir_439	14324	0	0	0	0	0	0	0	0	0	0	0	0	10	0	216	334	0	0	0	0	0	0	0	0	0	0	0	0	0.23	0	10.93	6.78	0	0	0	0	0	0	0	0	0	0	0	0	16.9645	0	366.434	566.615
vir_44	91947	0	14	0	0	2	10	0	2	2	0	2	2	16	0	1018	7534	0	0.044	0	0	0.015	0.058	0	0.005	0.011	0	0.005	0.008	0.057	0	8.027	23.813	0	3.69996	0	0	0.528565	2.64283	0	0.528565	0.528565	0	0.528565	0.528565	4.22852	0	269.04	1991.11
vir_440	14309	0	0	0	0	0	2	0	0	0	0	0	0	6	0	190	190	0	0	0	0	0	0.07	0	0	0	0	0	0	0.14	0	9.63	3.86	0	0	0	0	0	3.39646	0	0	0	0	0	0	10.1894	0	322.664	322.664
vir_441	14264	0	0	0	0	0	0	0	0	0	0	0	0	4	0	210	224	0	0	0	0	0	0	0	0	0	0	0	0	0.09	0	10.67	4.56	0	0	0	0	0	0	0	0	0	0	0	0	6.81436	0	357.754	381.604
vir_442	14183	0	0	0	0	0	0	0	0	0	0	0	0	0	0	220	346	0	0	0	0	0	0	0	0	0	0	0	0	0	0	11.25	45176	0	0	0	0	0	0	0	0	0	0	0	0	0	0	376.93	592.808
vir_443	14062	0	0	0	0	0	0	0	0	0	0	0	0	4	0	226	328	0	0	0	0	0	0	0	0	0	0	0	0	0.09	0	11.65	6.78	0	0	0	0	0	0	0	0	0	0	0	0	6.91225	0	390.542	566.804
vir_444	13949	0	0	0	0	0	0	0	0	0	0	0	0	4	0	242	310	0	0	0	0	0	0	0	0	0	0	0	0	0.09	0	12.58	6.46	0	0	0	0	0	0	0	0	0	0	0	0	6.96824	0	421.579	540.039
vir_445	13866	0	0	0	0	2	0	0	0	0	0	0	0	4	0	242	262	0	0	0	0	0.1	0	0	0	0	0	0	0	0.09	0	12.65	5.49	0	0	0	0	3.50498	0	0	0	0	0	0	0	7.00995	0	424.102	459.152
vir_446	13377	0	0	0	0	0	0	0	0	0	0	0	0	6	0	162	218	0	0	0	0	0	0	0	0	0	0	0	0	0.15	0	8.78	4.74	0	0	0	0	0	0	0	0	0	0	0	0	10.8993	0	294.281	396.008
vir_447	13318	0	0	0	0	0	0	0	0	0	0	0	0	2	0	204	208	0	0	0	0	0	0	0	0	0	0	0	0	0.05	0	45241	4.54	0	0	0	0	0	0	0	0	0	0	0	0	3.6492	0	372.218	379.516
vir_448	13244	0	0	0	0	0	0	0	508	0	0	0	0	0	0	0	0	0	0	0	0	0	0	0	9.58	0	0	0	0	0	0	0	0	0	0	0	0	0	0	0	932.075	0	0	0	0	0	0	0	0
vir_449	13097	0	0	0	0	0	0	0	0	0	0	0	0	6	0	718	946	0	0	0	0	0	0	0	0	0	0	0	0	0.15	0	39.75	20.99	0	0	0	0	0	0	0	0	0	0	0	0	11.1323	0	1332.17	1755.2
vir_45	91592	12732	2182	4042	114	0	0	0	0	2	2	0	0	0	0	0	0	75.2	6.96	26.99	0.73	0	0	0	0	0.01	0.13	0	0	0	0	0	0	3377.89	578.9	1072.37	30.245	0	0	0	0	0.530614	0.530614	0	0	0	0	0	0
vir_450	13004	0	0	0	0	2	0	0	0	0	0	0	0	8	0	186	280	0	0	0	0	0.11	0	0	0	0	0	0	0	0.2	0	10.37	6.26	0	0	0	0	3.73731	0	0	0	0	0	0	0	14.9492	0	347.57	523.224
vir_451	12993	0	0	0	0	0	2	0	0	0	0	0	0	2	0	214	340	0	0	0	0	0	0.08	0	0	0	0	0	0	0.05	0	11.94	7.61	0	0	0	0	0	3.74048	0	0	0	0	0	0	3.74048	0	400.231	635.881
vir_452	12413	0	0	0	0	0	0	0	0	0	0	0	0	582	0	0	0	0	0	0	0	0	0	0	0	0	0	0	0	15.38	0	0	0	0	0	0	0	0	0	0	0	0	0	0	0	1139.34	0	0	0
vir_453	12324	0	0	0	0	0	0	0	0	0	0	0	0	2	0	140	258	0	0	0	0	0	0	0	0	0	0	0	0	0.05	0	8.24	45144	0	0	0	0	0	0	0	0	0	0	0	0	3.94352	0	276.047	508.715
vir_454	12258	0	0	0	0	0	14	0	0	12	48	48	308	0	0	0	0	0	0	0	0	0	0.6	0	0	0.48	23.49	0.96	9.22	0	0	0	0	0	0	0	0	0	27.7533	0	0	23.7885	95.1542	95.1542	610.573	0	0	0	0
vir_455	12112	0	0	0	0	0	0	0	0	0	0	0	0	12	0	240	352	0	0	0	0	0	0	0	0	0	0	0	0	0.33	0	14.37	8.45	0	0	0	0	0	0	0	0	0	0	0	0	24.0753	0	481.506	706.209
vir_456	11813	0	0	0	0	4	0	0	0	0	0	0	0	0	0	212	228	0	0	0	0	0.23	0	0	0	0	0	0	0	0	0	44939	5.61	0	0	0	0	8.22822	0	0	0	0	0	0	0	0	0	436.096	469.009
vir_457	11649	0	0	0	0	0	0	0	0	0	0	0	0	0	0	140	190	0	0	0	0	0	0	0	0	0	0	0	0	0	0	8.71	4.74	0	0	0	0	0	0	0	0	0	0	0	0	0	0	292.042	396.343
vir_458	11529	0	0	0	0	0	0	0	0	0	0	0	0	4	0	192	326	0	0	0	0	0	0	0	0	0	0	0	0	0.11	0	45119	8.22	0	0	0	0	0	0	0	0	0	0	0	0	8.43091	0	404.684	687.119
vir_459	11489	0	0	0	0	0	0	0	0	0	0	0	0	2	0	156	258	0	0	0	0	0	0	0	0	0	0	0	0	0.06	0	9.84	6.53	0	0	0	0	0	0	0	0	0	0	0	0	4.23013	0	329.95	545.687
vir_46	88413	0	0	0	0	0	0	2	3198	2	0	4	0	0	0	0	0	0	0	0	0	0	0	0.02	45025	0.01	0	0.01	0	0	0	0	0	0	0	0	0	0	0	0.549693	878.959	0.549693	0	1.09939	0	0	0	0	0
vir_460	11345	0	0	0	0	0	0	0	0	0	0	0	130	0	0	0	0	0	0	0	0	0	0	0	0	0	0	0	4.2	0	0	0	0	0	0	0	0	0	0	0	0	0	0	0	278.449	0	0	0	0
vir_461	10841	0	0	0	0	2	0	0	0	0	0	0	0	2	0	60	152	0	0	0	0	0.13	0	0	0	0	0	0	0	0.06	0	44930	45111	0	0	0	0	4.48298	0	0	0	0	0	0	0	4.48298	0	134.489	340.707
vir_462	10802	0	0	0	0	0	0	0	0	0	0	0	0	0	0	174	268	0	0	0	0	0	0	0	0	0	0	0	0	0	0	11.68	7.21	0	0	0	0	0	0	0	0	0	0	0	0	0	0	391.428	602.888
vir_463	10723	0	0	0	0	0	0	0	0	0	0	0	0	2	0	184	242	0	0	0	0	0	0	0	0	0	0	0	0	0.06	0	12.44	6.56	0	0	0	0	0	0	0	0	0	0	0	0	4.53231	0	416.973	548.41
vir_464	10707	0	0	0	0	0	0	0	0	0	0	0	0	0	0	126	178	0	0	0	0	0	0	0	0	0	0	0	0	0	0	8.53	4.83	0	0	0	0	0	0	0	0	0	0	0	0	0	0	285.962	403.979
vir_465	10675	0	0	0	0	0	0	0	0	0	0	0	0	266	0	0	0	0	0	0	0	0	0	0	0	0	0	0	0	8.17	0	0	0	0	0	0	0	0	0	0	0	0	0	0	0	605.508	0	0	0
vir_466	10635	0	0	0	0	0	2	0	0	0	0	0	0	0	0	170	252	0	0	0	0	0	0.1	0	0	0	0	0	0	0	0	11.59	6.89	0	0	0	0	0	4.56982	0	0	0	0	0	0	0	0	388.434	575.797
vir_467	10476	0	0	0	0	0	0	0	0	0	0	2	0	4	0	204	220	0	0	0	0	0	0	0	0	0	0	0.05	0	0.13	0	45274	45205	0	0	0	0	0	0	0	0	0	0	4.63918	0	9.27835	0	473.196	510.309
vir_468	10324	0	0	0	0	0	0	0	0	0	0	2	0	2	0	102	154	0	0	0	0	0	0	0	0	0	0	0.05	0	0.06	0	7.16	4.34	0	0	0	0	0	0	0	0	0	0	4.70748	0	4.70748	0	240.081	362.476
vir_47	85152	28488	5238	8300	166	0	2	0	0	0	2	0	0	0	0	0	0	180.98	17.97	59.62	1.14	0	0.01	0	0	0	0.14	0	0	0	0	0	0	8129.68	1494.78	2368.59	47.3718	0	0.570744	0	0	0	0.570744	0	0	0	0	0	0
vir_470	87139	298	26	148	10	1124	306	926	234	5318	462	10890	3222	468	6	6	2	1.85	0.087	1.039	0.067	8.928	1.858	8.142	0.671	29.793	31.806	30.648	13.566	1.762	0.034	0.05	0.007	83.1017	7.25048	41.272	2.78865	313.444	85.3326	258.229	65.2544	1483	128.836	3036.84	898.502	130.509	1.67319	1.67319	0.55773
vir_471	64416	0	0	0	0	2	2	0	0	0	0	0	0	28	2	262	3930	0	0	0	0	0.02	0.02	0	0	0	0	0	0	0.14	0.02	2.95	17.73	0	0	0	0	0.754471	0.754471	0	0	0	0	0	0	10.5626	0.754471	98.8357	1482.54
vir_472	53990	2	0	0	0	0	2	2	0	2	0	2	0	24	4	300	4070	0.02	0	0	0	0	0.02	0.028	0	0.018	0	0.009	0	0.146	0.037	4.029	21.908	0.900167	0	0	0	0	0.900167	0.900167	0	0.900167	0	0.900167	0	10.802	1.80033	135.025	1831.84
vir_473	43816	0	0	10	0	780	30	50	6	8	6	126	38	0	0	0	0	0	0	0.14	0	12.321	0.362	0.874	0.034	0.089	0.821	0.705	0.318	0	0	0	0	0	0	5.54592	0	432.582	16.6378	27.7296	3.32755	4.43674	3.32755	69.8786	21.0745	0	0	0	0
vir_474	43837	0	0	22	2	782	42	40	6	12	6	126	44	0	0	0	0	0	0	0.307	0.027	12.347	0.507	0.699	0.034	0.134	0.821	0.705	0.368	0	0	0	0	0	0	12.1952	1.10865	433.483	23.2817	22.1731	3.32596	6.65192	3.32596	69.8451	24.3904	0	0	0	0
vir_475	36449	0	0	0	0	224	2046	4	0	0	0	0	0	0	0	0	0	0	0	0	0	4.25	29.71	0.08	0	0	0	0	0	0	0	0	0	0	0	0	0	149.337	1364.04	2.66674	0	0	0	0	0	0	0	0	0
vir_476	35817	0	0	0	0	0	32	0	0	148	96	1730	2188	0	0	0	0	0	0	0	0	0	0.47	0	0	44959	45154	11.85	22.41	0	0	0	0	0	0	0	0	0	21.7104	0	0	100.41	65.1311	1173.72	1484.45	0	0	0	0
vir_477	40187	0	0	0	0	0	0	0	2	0	0	0	0	22	0	814	9420	0	0	0	0	0	0	0	0.01	0	0	0	0	0.18	0	14.69	68.12	0	0	0	0	0	0	0	1.20935	0	0	0	0	13.3028	0	492.204	5696.02
vir_478	33026	942	248	232	8	0	0	0	0	0	0	0	0	0	0	0	0	15.43	2.19	4.3	0.14	0	0	0	0	0	0	0	0	0	0	0	0	693.108	182.474	170.702	5.88627	0	0	0	0	0	0	0	0	0	0	0	0
vir_479	36435	998	178	258	8	0	0	0	0	0	0	0	0	0	0	0	0	14.82	1.43	4.33	0.13	0	0	0	0	0	0	0	0	0	0	0	0	665.607	118.716	172.071	5.33553	0	0	0	0	0	0	0	0	0	0	0	0
vir_48	84485	0	0	0	0	0	20	0	0	790	82	2778	840	0	0	0	0	0	0	0	0	0	0.13	0	0	4.56	5.82	45085	3.65	0	0	0	0	0	0	0	0	0	5.7525	0	0	227.224	23.5853	799.022	241.605	0	0	0	0
vir_480	35290	0	0	0	0	0	0	0	0	0	0	0	0	6	0	12	802	0	0	0	0	0	0	0	0	0	0	0	0	0.06	0	0.25	6.6	0	0	0	0	0	0	0	0	0	0	0	0	4.13148	0	8.26296	552.241
vir_481	33040	0	0	0	0	0	0	0	2	0	0	0	0	8	16	2	1230	0	0	0	0	0	0	0	0.02	0	0	0	0	0.08	0.24	0.04	10.82	0	0	0	0	0	0	0	1.47094	0	0	0	0	5.88378	11.7676	1.47094	904.631
vir_482	13637	402	78	414	28	454	44	16	6	218	46	552	310	0	0	0	0	15.947	1.67	18.57	1.199	23.042	1.708	0.899	0.11	7.804	20.236	9.927	8.341	0	0	0	0	716.331	138.99	737.714	49.8937	808.99	78.4043	28.5107	10.6915	388.458	81.9682	983.618	552.394	0	0	0	0
vir_483	13690	330	62	354	4	358	32	10	4	188	28	360	202	2	0	0	0	15.132	1.535	18.355	0.198	21.004	1.436	0.65	0.085	7.78	14.239	7.484	6.282	0.056	0	0	0	585.756	110.051	628.356	7.10007	635.457	56.8006	17.7502	7.10007	333.703	49.7005	639.007	358.554	3.55004	0	0	0
vir_49	84436	2544	550	564	52	0	0	0	0	0	0	0	0	0	0	0	0	16.3	1.9	45173	0.36	0	0	0	0	0	0	0	0	0	0	0	0	732.143	158.286	162.315	14.9652	0	0	0	0	0	0	0	0	0	0	0	0
vir_50	79554	5168	1206	2	2	0	0	0	0	0	0	0	0	0	0	0	0	35.14	4.43	0.02	0.01	0	0	0	0	0	0	0	0	0	0	0	0	1578.58	368.376	0.610906	0.610906	0	0	0	0	0	0	0	0	0	0	0	0
vir_51	78016	10	24	2834	3004	0	2	0	0	0	0	6	0	0	0	0	0	0.07	0.09	22.22	22.49	0	0.01	0	0	0	0	0.02	0	0	0	0	0	3.11475	7.47539	882.719	935.67	0	0.622949	0	0	0	0	1.86885	0	0	0	0	0
vir_52	74243	0	0	0	0	8	0	0	0	0	0	0	0	8	4	816	4798	0	0	0	0	0.07	0	0	0	0	0	0	0	0.04	0.03	7.97	18.78	0	0	0	0	2.61843	0	0	0	0	0	0	0	2.61843	1.30921	267.08	1570.4
vir_53	73370	146	106	28	12	14	186	0	18	476	506	1582	4462	0	0	0	0	1.076	0.422	0.233	0.096	0.132	1.342	0	0.061	3.167	41.373	5.288	22.313	0	0	0	0	48.3549	35.107	9.27355	3.97438	4.63677	61.6028	0	5.96156	157.65	167.586	523.955	1477.81	0	0	0	0
vir_54	70773	1938	374	450	30	0	0	0	0	0	0	0	0	0	0	0	0	14.81	1.54	3.89	0.25	0	0	0	0	0	0	0	0	0	0	0	0	665.415	128.413	154.508	10.3005	0	0	0	0	0	0	0	0	0	0	0	0
vir_55	70465	0	0	0	0	0	36	0	0	772	70	6972	2138	0	0	0	0	0	0	0	0	0	0.27	0	0	5.35	5.96	24.26	11.13	0	0	0	0	0	0	0	0	0	12.4147	0	0	266.226	24.1396	2404.31	737.294	0	0	0	0
vir_56	70139	0	0	0	0	0	0	0	0	0	0	0	0	4	0	840	2810	0	0	0	0	0	0	0	0	0	0	0	0	0.02	0	8.68	11.64	0	0	0	0	0	0	0	0	0	0	0	0	1.38582	0	291.022	973.538
vir_57	69875	2	2	0	0	0	0	0	0	0	0	0	0	6	0	50	2122	0.02	0.01	0	0	0	0	0	0	0	0	0	0	0.03	0	0.52	8.83	0.695528	0.695528	0	0	0	0	0	0	0	0	0	0	2.08658	0	17.3882	737.955
vir_58	69858	0	0	0	0	0	0	0	0	0	0	0	0	34	0	66	2640	0	0	0	0	0	0	0	0	0	0	0	0	0.16	0	0.68	10.98	0	0	0	0	0	0	0	0	0	0	0	0	11.8268	0	22.958	918.32
vir_59	69567	2830	2446	582	78	0	0	0	0	0	0	0	0	0	0	0	0	44948	10.27	45265	0.65	0	0	0	0	0	0	0	0	0	0	0	0	988.529	854.396	203.295	27.2457	0	0	0	0	0	0	0	0	0	0	0	0
vir_60	68947	2808	928	742	42	0	0	0	0	0	2	0	0	0	0	0	0	45007	3.93	6.58	0.36	0	0	0	0	0	0.17	0	0	0	0	0	0	989.665	327.069	261.514	14.8027	0	0	0	0	0	0.704889	0	0	0	0	0	0
vir_61	68594	1412	142	3248	300	88	22	0	10	166	50	1276	1172	0	0	0	0	11.136	0.605	28.964	2.554	0.888	0.17	0	0.036	1.181	4.373	4.562	6.269	0	0	0	0	500.213	50.3047	1150.63	106.278	31.1747	7.79368	0	3.54258	58.8069	17.7129	452.034	415.191	0	0	0	0
vir_62	68508	50736	9564	9834	380	0	2	0	0	0	0	0	0	0	0	0	0	400.63	40.77	87.8	3.24	0	0.02	0	0	0	0	0	0	0	0	0	0	17996.2	3392.38	3488.15	134.787	0	0.709406	0	0	0	0	0	0	0	0	0	0
vir_63	68330	35298	7984	7578	270	0	0	0	6	2	0	0	0	0	0	0	0	279.45	34.12	67.84	2.31	0	0	0	0.02	0.01	0	0	0	0	0	0	0	12552.9	2839.33	2694.94	96.0193	0	0	0	2.13376	0.711254	0	0	0	0	0	0	0
vir_64	68191	7982	3688	2062	156	0	0	0	0	0	0	0	0	0	0	0	0	63.32	15.8	18.5	1.34	0	0	0	0	0	0	0	0	0	0	0	0	2844.4	1314.23	734.798	55.5909	0	0	0	0	0	0	0	0	0	0	0	0
vir_65	67709	3812	3162	668	116	0	0	0	0	0	0	0	0	0	0	0	0	30.46	13.64	44991	1	0	0	0	0	0	0	0	0	0	0	0	0	1368.08	1134.81	239.738	41.6311	0	0	0	0	0	0	0	0	0	0	0	0
vir_66	67545	0	0	6	0	0	398	0	2	4884	1824	31468	23366	4	0	0	6	0	0	0.054	0	0	3.118	0	0.007	35.298	162.001	114.253	126.924	0.019	0	0	0.026	0	0	2.15856	0	0	143.185	0	0.71952	1757.07	656.203	11320.9	8406.16	1.43904	0	0	2.15856
vir_67	67231	27716	4432	7884	220	0	0	0	0	0	0	2	0	0	0	0	0	223.01	19.25	71.73	1.91	0	0	0	0	0	0	0.01	0	0	0	0	0	10017.7	1601.9	2849.6	79.5169	0	0	0	0	0	0	0.722881	0	0	0	0	0
vir_68	66999	1812	228	494	18	0	0	0	0	0	0	0	0	0	0	0	0	14.63	0.99	4.51	0.16	0	0	0	0	0	0	0	0	0	0	0	0	657.198	82.6938	179.17	6.52846	0	0	0	0	0	0	0	0	0	0	0	0
vir_69	66755	7132	2108	1780	114	0	0	0	0	0	0	0	0	0	0	0	0	57.8	9.22	16.31	1	0	0	0	0	0	0	0	0	0	0	0	0	2596.17	767.349	647.951	41.498	0	0	0	0	0	0	0	0	0	0	0	0
vir_70	66580	0	0	0	0	0	0	0	0	0	0	0	0	10	0	158	4150	0	0	0	0	0	0	0	0	0	0	0	0	0.05	0	1.72	45248	0	0	0	0	0	0	0	0	0	0	0	0	3.64974	0	57.666	1514.64
vir_71	66489	5836	1224	1454	36	0	0	0	0	0	0	0	0	0	0	0	0	47.48	5.38	13.38	0.32	0	0	0	0	0	0	0	0	0	0	0	0	2132.91	447.34	531.399	13.1571	0	0	0	0	0	0	0	0	0	0	0	0
vir_72	66334	140	28	958	3016	0	0	0	0	0	0	0	0	0	0	0	0	1.14	0.12	8.83	26.55	0	0	0	0	0	0	0	0	0	0	0	0	51.2859	10.2572	350.942	1104.85	0	0	0	0	0	0	0	0	0	0	0	0
vir_73	66269	7744	934	1936	48	0	0	0	0	0	0	0	0	0	0	0	0	63.22	45264	17.87	0.42	0	0	0	0	0	0	0	0	0	0	0	0	2839.63	342.486	709.907	17.601	0	0	0	0	0	0	0	0	0	0	0	0
vir_74	66121	1736	324	440	22	0	0	0	0	0	0	0	0	0	0	0	0	14.2	1.43	45111	0.19	0	0	0	0	0	0	0	0	0	0	0	0	637.994	119.073	161.704	8.08518	0	0	0	0	0	0	0	0	0	0	0	0
vir_75	66048	2044	268	520	22	0	0	0	0	0	0	0	0	0	0	0	0	16.74	1.19	4.82	0.19	0	0	0	0	0	0	0	0	0	0	0	0	752.017	98.601	191.315	8.09411	0	0	0	0	0	0	0	0	0	0	0	0
vir_76	65753	2184	314	656	18	0	0	0	0	0	0	0	0	0	0	0	0	17.97	1.39	45205	0.16	0	0	0	0	0	0	0	0	0	0	0	0	807.13	116.043	242.435	6.65217	0	0	0	0	0	0	0	0	0	0	0	0
vir_77	65682	2760	282	776	38	0	0	0	0	0	0	0	0	0	0	0	0	22.73	1.25	7.23	0.34	0	0	0	0	0	0	0	0	0	0	0	0	1021.1	104.33	287.092	14.0586	0	0	0	0	0	0	0	0	0	0	0	0
vir_78	65454	1912	374	466	20	0	2	0	2	0	0	0	0	0	0	0	0	15.8	1.67	4.35	0.18	0	0.02	0	0.01	0	0	0	0	0	0	0	0	709.836	138.849	173.004	7.42506	0	0.742506	0	0.742506	0	0	0	0	0	0	0	0
vir_79	65405	6492	2068	1444	116	0	0	0	0	0	0	0	0	0	0	0	0	53.7	9.23	13.5	45017	0	0	0	0	0	0	0	0	0	0	0	0	2411.98	768.327	536.491	43.0976	0	0	0	0	0	0	0	0	0	0	0	0
vir_80	65337	3280	426	846	52	0	0	0	0	0	0	0	0	0	0	0	0	27.16	1.9	7.92	0.46	0	0	0	0	0	0	0	0	0	0	0	0	1219.89	158.437	314.643	19.3397	0	0	0	0	0	0	0	0	0	0	0	0
vir_81	64829	0	0	0	0	2	0	0	0	0	0	2	0	14	0	82	1694	0	0	0	0	0.02	0	0	0	0	0	0.01	0	0.07	0	0.92	7.59	0	0	0	0	0.749665	0	0	0	0	0	0.749665	0	5.24765	0	30.7362	634.966
vir_82	64634	0	0	0	0	2	0	0	0	0	0	0	0	62	2	216	7766	0	0	0	0	0.02	0	0	0	0	0	0	0	0.31	0.02	2.42	34.92	0	0	0	0	0.751926	0	0	0	0	0	0	0	23.3097	0.751926	81.208	2919.73
vir_83	64309	2388	272	710	24	0	0	0	0	0	0	0	0	0	0	0	0	45189	1.24	6.75	0.22	0	0	0	0	0	0	0	0	0	0	0	0	902.337	102.779	268.283	9.06872	0	0	0	0	0	0	0	0	0	0	0	0
vir_84	63963	4	2	1494	3596	0	0	0	0	0	0	0	0	0	0	0	0	0.03	0.01	14.29	32.83	0	0	0	0	0	0	0	0	0	0	0	0	1.51963	0.759814	567.581	1366.15	0	0	0	0	0	0	0	0	0	0	0	0
vir_85	63856	1504	298	374	12	0	0	0	0	0	0	0	0	0	0	0	0	12.74	1.36	3.58	0.11	0	0	0	0	0	0	0	0	0	0	0	0	572.338	113.402	142.323	4.56652	0	0	0	0	0	0	0	0	0	0	0	0
vir_86	63500	2470	532	476	20	0	0	0	0	0	0	0	0	0	0	0	0	45037	2.45	4.59	0.18	0	0	0	0	0	0	0	0	0	0	0	0	945.213	203.584	182.154	7.65354	0	0	0	0	0	0	0	0	0	0	0	0
vir_87	62691	0	0	0	0	0	0	0	0	0	0	0	0	1594	24	1856	270	0	0	0	0	0	0	0	0	0	0	0	0	8.34	0.19	21.46	1.25	0	0	0	0	0	0	0	0	0	0	0	0	617.859	9.30277	719.414	104.656
vir_88	62604	0	0	0	0	0	0	0	0	0	0	2	2	282	120	596	2696	0	0	0	0	0	0	0	0	0	0	0.01	0.01	1.48	0.95	6.9	12.52	0	0	0	0	0	0	0	0	0	0	0.776308	0.776308	109.459	46.5785	231.34	1046.46
vir_89	62544	4382	1242	982	50	0	0	0	0	0	0	0	0	0	0	0	0	37.9	5.8	9.6	0.47	0	0	0	0	0	0	0	0	0	0	0	0	1702.52	482.55	381.533	19.4263	0	0	0	0	0	0	0	0	0	0	0	0
vir_9	379486	0	0	12	2	3786	920	12	16	2	0	6	0	428	64	19340	88472	0	0	0.019	0.003	6.905	1.283	0.024	0.011	0.003	0	0.004	0	0.37	0.084	36.949	67.755	0	0	0.768408	0.128068	242.433	58.9113	0.768408	1.02454	0.128068	0	0.384204	0	27.4065	4.09817	1238.42	5665.21
vir_90	62239	0	0	0	0	2	0	0	0	0	0	0	0	4	2	980	1700	0	0	0	0	0.02	0	0	0	0	0	0	0	0.02	0.02	11.42	7.94	0	0	0	0	0.780861	0	0	0	0	0	0	0	1.56172	0.780861	382.622	663.732
vir_91	61813	94	62	94	94	268	660	6	68	254	514	970	5462	0	0	0	0	0.823	0.293	0.93	0.888	3.001	5.651	0.074	0.275	2.006	49.885	3.848	32.421	0	0	0	0	36.9534	24.3735	36.9534	36.9534	105.356	259.46	2.35873	26.7322	99.8528	202.064	381.328	2147.23	0	0	0	0
vir_92	61644	1862	380	316	16	0	0	0	0	0	0	0	0	0	0	0	0	16.34	1.8	3.14	0.15	0	0	0	0	0	0	0	0	0	0	0	0	733.998	149.796	124.567	6.30718	0	0	0	0	0	0	0	0	0	0	0	0
vir_93	61477	2038	246	456	10	0	0	0	0	0	0	0	0	0	0	0	0	17.93	1.17	4.54	0.09	0	0	0	0	0	0	0	0	0	0	0	0	805.56	97.2364	180.243	3.9527	0	0	0	0	0	0	0	0	0	0	0	0
vir_94	61390	0	0	2	0	0	0	74	7072	0	0	10	6	0	0	0	0	0	0	0.02	0	0	0	0.92	28.78	0	0	0.04	0.04	0	0	0	0	0	0	0.79166	0	0	0	29.2914	2799.31	0	0	3.9583	2.37498	0	0	0	0
vir_95	61373	9294	5300	2240	130	0	0	0	0	0	0	0	0	0	0	0	0	81.92	25.22	22.33	1.24	0	0	0	0	0	0	0	0	0	0	0	0	3679.86	2098.48	886.905	51.4721	0	0	0	0	0	0	0	0	0	0	0	0
vir_96	61297	1720	726	456	36	0	2	0	0	0	0	0	0	0	0	0	0	15.18	3.46	4.55	0.34	0	0.02	0	0	0	0	0	0	0	0	0	0	681.86	287.809	180.772	14.2715	0	0.792861	0	0	0	0	0	0	0	0	0	0
vir_97	61091	1532	454	404	12	0	0	0	0	0	0	0	0	0	0	0	0	13.57	2.17	45050	0.11	0	0	0	0	0	0	0	0	0	0	0	0	609.379	180.586	160.698	4.77321	0	0	0	0	0	0	0	0	0	0	0	0
vir_98	60949	0	0	0	0	4	0	0	0	0	0	0	0	6	0	4544	1750	0	0	0	0	0.05	0	0	0	0	0	0	0	0.03	0	54.05	8.34	0	0	0	0	1.59478	0	0	0	0	0	0	0	2.39216	0	1811.67	697.714
vir_99	60890	0	0	4	0	0	0	0	0	0	0	0	0	18	0	48	2898	0	0	0.04	0	0	0	0	0	0	0	0	0	0.1	0	0.57	13.83	0	0	1.59632	0	0	0	0	0	0	0	0	0	7.18345	0	19.1559	1156.53
[truncated: 22 more columns]

## Sheet: Table S5
Table S5. Raw and normalised coverage of groundwater MAGs based on mapped WGS and WTS reads (average read lengths: WGS = 243 bp; WTS = 107 bp).
		WGS mapped reads																Normalised coverage (WGS)																Estimated % of genome coveraged by mapped reads (WGS)
MAG	Assembled length (bp)	gwj01	gwj02	gwj03	gwj04	gwj05	gwj06	gwj07	gwj08	gwj09	gwj10	gwj11	gwj12	gwj13	gwj14	gwj15	gwj16	gwj01	gwj02	gwj03	gwj04	gwj05	gwj06	gwj07	gwj08	gwj09	gwj10	gwj11	gwj12	gwj13	gwj14	gwj15	gwj16	gwj01	gwj02	gwj03	gwj04	gwj05	gwj06	gwj07	gwj08	gwj09	gwj10	gwj11	gwj12	gwj13	gwj14	gwj15	gwj16
nzgw1_Altiarchaeota	1545546	38648	5012	12810	252	6	4	0	0	2	0	10	0	2	0	0	0	13.5274	0.94709	5.06988	0.0952237	0.00268689	0.00136964	0	0	0.000631712	0	0.00158675	0	0.00042451	0	0	0	607.647	78.8017	201.406	3.96209	0.0943356	0.0628904	0	0	0.0314452	0	0.157226	0	0.0314452	0	0	0
nzgw10_Thermoproteota	713357	356	140	116	44	1320	20610	1964	3320	130	116	288	106	162	356	54	172	0.269967	0.057317	0.0994675	0.0360224	1.2807	15.2898	2.10956	1.16285	0.0889626	0.975521	0.0990095	0.0545194	0.0744986	0.247614	0.0548817	0.0700734	12.1269	4.769	3.95146	1.49883	44.9649	702.065	66.9023	113.093	4.42836	3.95146	9.81052	3.61081	5.51842	12.1269	1.83947	5.85906
nzgw100_Actinomycetota	4740552	10036	2088	705828	23756	76	274	260	2260	82	440	340	116	112	12	2	6	1.14525	0.128636	91.0752	2.92665	0.011096	0.030588	0.0420245	0.119117	0.00844416	0.556813	0.017589	0.00897804	0.00775049	0.00125599	0.000305873	0.000367836	51.4444	10.7031	3618.06	121.773	0.389575	1.40452	1.33276	11.5847	0.420331	2.25543	1.74284	0.594614	0.57411	0.0615118	0.010252	0.0307559
nzgw101_Actinomycetota	1814448	42	42	26	110	1224	52436	104	576	48	226	102	58	36	42	0	2	0.012522	0.00676032	0.00876515	0.0354058	0.466893	15.2938	0.0439185	0.0793178	0.0129142	0.747221	0.0137863	0.0117283	0.00650875	0.0114852	0	0.000320344	0.562485	0.562485	0.348205	1.47318	16.3924	702.249	1.39282	7.71408	0.64284	3.02671	1.36604	0.776765	0.48213	0.562485	0	0.026785
nzgw102_Actinomycetota	2278801	6	8	0	2	3752	96458	172	362	10	44	18	2	0	0	2	0	0.00142434	0.00102529	0	0.000512567	1.13956	22.4007	0.0578336	0.0396913	0.00214222	0.115833	0.00193712	0.000322015	0	0	0.000636303	0	0.063981	0.085308	0	0.021327	40.0095	1028.58	1.83412	3.86019	0.106635	0.469194	0.191943	0.021327	0	0	0.021327	0
nzgw103_Actinomycetota	1779339	2	10	2	0	410	146	28	24	10	0	28	8	30446	1786	6800	10016	0.00060805	0.00164136	0.000687546	0	0.15948	0.0434234	0.0120575	0.00337012	0.00274355	0	0.00385914	0.00164962	5.61321	0.49803	2.77071	1.63594	0.0273135	0.136568	0.0273135	0	5.59927	1.99389	0.382389	0.327762	0.136568	0	0.382389	0.109254	415.794	24.391	92.8659	136.786
nzgw104_Actinomycetota	2217605	4	0	2	2	20	6	8	4	10	0	6	2	20706	730	7498	29534	0.000975762	0	0.000551666	0.000526711	0.00624204	0.00143185	0.00276417	0.00045068	0.00220134	0	0.000663527	0.000330901	3.06303	0.163332	2.45133	3.87052	0.0438311	0	0.0219155	0.0219155	0.219155	0.0657466	0.0876621	0.0438311	0.109578	0	0.0657466	0.0219155	226.892	7.99917	82.1613	323.627
nzgw105_Actinomycetota	3108000	1236	980	5752	728	52050	12016	6956	3458	3678	2512	35278	27388	272	10	10	10	0.215132	0.0920889	1.13206	0.136797	11.591	2.04601	1.71489	0.277995	0.577699	4.84869	2.78365	3.23319	0.0287096	0.00159644	0.0023327	0.000935084	9.66371	7.66216	44.9722	5.69189	406.955	93.9475	54.3857	27.0365	28.7566	19.6402	275.822	214.134	2.12664	0.0781853	0.0781853	0.0781853
nzgw106_Actinomycetota	3125472	94	84	70	52	52	316	36	98	882	518	164	146	1160	39452	128	844	0.0162697	0.00784921	0.0136998	0.0097166	0.0115151	0.0535058	0.00882562	0.00783436	0.13776	0.994259	0.0128683	0.0171392	0.121754	6.26306	0.0296917	0.0784799	0.730834	0.653085	0.544238	0.404291	0.404291	2.45684	0.279894	0.761933	6.8574	4.02736	1.27507	1.13512	9.0188	306.732	0.995178	6.56195
nzgw107_Actinomycetota	1439688	12	8	0	2	58	12	10	4	6	14	24	20	262	128	478	54360	0.00450901	0.00162287	0	0.000811313	0.0278831	0.00441105	0.00532219	0.0006942	0.00203448	0.0583371	0.00408822	0.00509699	0.0596998	0.0441138	0.240713	10.9734	0.202544	0.135029	0	0.0337573	0.978962	0.202544	0.168787	0.0675146	0.101272	0.236301	0.405088	0.337573	4.42221	2.16047	8.068	917.524
nzgw108_Actinomycetota	2335352	36862	9636	12826	588	0	0	2	2	0	0	0	0	0	0	0	0	8.53876	1.20505	3.35946	0.147045	0	0	0.0006562	0.000213979	0	0	0	0	0	0	0	0	383.56	100.265	133.458	6.11831	0	0	0.0208106	0.0208106	0	0	0	0	0	0	0	0
nzgw109_Actinomycetota	2095973	1538	9784	748	2426	414	1022	880	26630	438	686	1034	2114	2574	30996	60	744	0.396953	1.36331	0.218296	0.675977	0.136708	0.258045	0.321703	3.17452	0.102014	1.96347	0.120984	0.37006	0.402868	7.33758	0.0207542	0.103162	17.8311	113.432	8.67206	28.1262	4.79978	11.8487	10.2024	308.739	5.07802	7.95325	11.9878	24.509	29.8421	359.357	0.69562	8.62568
nzgw11_Thermoproteota	1225804	2178	7460	346	296	406	964	372	22388	78	238	326	280	182	102	14	6	0.961181	1.77738	0.172657	0.141025	0.229238	0.416184	0.232531	4.56339	0.0310631	1.16477	0.0652211	0.0838088	0.0487069	0.0412869	0.00828033	0.00142253	43.1761	147.885	6.85901	5.86782	8.04843	19.1101	7.37443	443.814	1.54625	4.71805	6.46253	5.55064	3.60792	2.02202	0.277532	0.118942
nzgw110_Actinomycetota	1275841	32474	7224	9052	650	212	626	662	14428	382	800	1080	2066	2256	27864	220	1384	13.7692	1.65365	4.33989	0.297539	0.115006	0.259661	0.397576	2.82555	0.146163	3.76165	0.207596	0.594137	0.580073	10.8363	0.125016	0.315262	618.508	137.59	172.407	12.3801	4.03781	11.923	12.6086	274.799	7.27567	15.237	20.57	39.3496	42.9684	530.705	4.19018	26.36
nzgw111_Actinomycetota	3472677	282	108	77836	12076	0	4	0	4	0	2	0	0	0	2	0	0	0.0439292	0.00908284	13.7103	2.03089	0	0.000609572	0	0.000287799	0	0.00345502	0	0	0	0.000285758	0	0	1.97329	0.755728	544.656	84.5016	0	0.0279899	0	0.0279899	0	0.013995	0	0	0	0.013995	0	0
nzgw112_Actinomycetota	2486647	746	1094	24542	95334	34	184	20	300	78	214	196	230	56	500	0	8	0.16229	0.128489	6.03707	22.3903	0.00946336	0.0391591	0.00616275	0.0301439	0.0153127	0.51628	0.0193301	0.0339364	0.00738778	0.0997674	0	0.000934991	7.29006	10.6908	239.829	931.622	0.332255	1.79808	0.195444	2.93166	0.762231	2.09125	1.91535	2.2476	0.547243	4.8861	0	0.0781776
nzgw113_Actinomycetota	1416782	8	4	2	2	24	96	12	10	6	14	34	12	286	10	2622	38752	0.00305461	0.000824554	0.00086349	0.00082443	0.0117244	0.035859	0.00648988	0.00176356	0.00206738	0.0592803	0.00588528	0.00310764	0.0662221	0.00350211	1.34175	7.94918	0.137212	0.0686062	0.0343031	0.0343031	0.411637	1.64655	0.205819	0.171515	0.102909	0.240122	0.583153	0.205819	4.90534	0.171515	44.9714	664.657
nzgw114_Actinomycetota	2490525	2	0	0	0	64	22	0	38	8	0	8	2	3760	56990	124	2530	0.000434417	0	0	0	0.0177856	0.00467478	0	0.00381229	0.00156809	0	0.000787754	0.00029464	0.495264	11.3538	0.036097	0.29523	0.019514	0	0	0	0.624447	0.214654	0	0.370765	0.0780558	0	0.0780558	0.019514	36.6862	556.05	1.20987	24.6852
nzgw115_Bacteroidota	4807429	428	44	2520	38	307286	32454	332206	34876	2102	106	2660	496	76282	294	100	6	0.0481614	0.00267302	0.32064	0.00461634	44.2395	3.5726	52.9484	1.81262	0.213448	0.132275	0.135694	0.0378548	5.20534	0.0303436	0.0150809	0.000362719	2.1634	0.222406	12.7378	0.192078	1553.23	164.044	1679.19	176.287	10.6249	0.535796	13.4454	2.50712	385.581	1.48607	0.505468	0.0303281
nzgw116_Bacteroidota	4105734	0	0	6	8	88	6	18	6	0	0	6	6	132878	4518	7138	1174	0	0	0.000893904	0.00113796	0.0148345	0.000773375	0.00335923	0.000365135	0	0	0.000358387	0.000536183	10.617	0.545995	1.26045	0.0831015	0	0	0.0355113	0.0473484	0.520833	0.0355113	0.106534	0.0355113	0	0	0.0355113	0.0355113	786.445	26.74	42.2466	6.94838
nzgw117_Bacteroidota	2958510	2	0	12	6	1560	172	966	96	16	2	10	0	46340	894	1694	460	0.0003657	0	0.00248107	0.00118442	0.364949	0.030767	0.250186	0.00810758	0.00264009	0.00405548	0.000828931	0	5.13834	0.149933	0.415127	0.0451873	0.0164272	0	0.0985631	0.0492816	12.8132	1.41274	7.93433	0.788505	0.131418	0.0164272	0.0821359	0	380.618	7.34295	13.9138	3.77825
nzgw118_Bacteroidota	2983809	34	32	18	8	210	582	194	72	26786	2114	113942	27178	3070	466	34	0	0.00616419	0.00313214	0.00369005	0.00156583	0.0487112	0.103224	0.0498183	0.00602913	4.38236	4.2503	9.36492	3.34194	0.337526	0.0774904	0.0082613	0	0.276894	0.260606	0.146591	0.0651516	1.71023	4.73978	1.57993	0.586365	218.144	17.2163	927.938	221.336	25.0019	3.79508	0.276894	0
nzgw119_Bacteroidota	3598727	18	18	20	14	2414	1668	106	26	31684	4022	153134	37214	12	4	0	2	0.00270578	0.00146078	0.00339947	0.00227199	0.464268	0.245288	0.0225692	0.00180517	4.29796	6.70469	10.4355	3.79411	0.00109389	0.000551498	0	0.000161515	0.121543	0.121543	0.135048	0.0945334	16.3003	11.263	0.715753	0.175562	213.943	27.1581	1034.02	251.283	0.0810287	0.0270096	0	0.0135048
nzgw12_Thermoproteota	1708918	441650	222832	94114	18558	398	732	302	4360	1856	4580	4198	6560	186	266	16	22	139.806	38.0819	33.6871	6.34215	0.161192	0.226683	0.135408	0.637468	0.530186	16.0779	0.602438	1.40843	0.0357052	0.0772313	0.00678796	0.00374139	6280.05	3168.56	1338.26	263.886	5.65937	10.4087	4.2943	61.9971	26.3914	65.1254	59.6936	93.2801	2.64483	3.78239	0.227512	0.31283
nzgw120_Bacteroidota	3051577	44	26	530	972	7816	3380	682	796	39644	4216	113634	31578	0	6	0	0	0.00780004	0.00248835	0.106238	0.186024	1.77272	0.586168	0.171245	0.0651751	6.34197	8.28823	9.1322	3.79676	0	0.000975573	0	0	0.350376	0.20704	4.22044	7.74013	62.2396	26.9153	5.43083	6.33862	315.689	33.5724	904.878	251.459	0	0.0477786	0	0
nzgw121_Bacteroidota	4640944	0	0	124	4	3252	1282	924	156	63562	3418	205460	45244	182	12	0	8	0	0	0.0163435	0.000503362	0.484981	0.146188	0.152554	0.00839868	6.68594	4.41826	10.8571	3.5769	0.0128649	0.00128294	0	0.000500974	0	0	0.649264	0.020944	17.0275	6.71256	4.83807	0.816817	332.811	17.8967	1075.79	236.898	0.952953	0.062832	0	0.041888
nzgw122_Bacteroidota	3136133	0	0	2	2	20	504	0	4	6660	464	110822	24602	0	6	0	2	0	0	0.000390091	0.000372445	0.00441384	0.0850483	0	0.000318683	1.0367	0.887583	8.66608	2.87825	0	0.00094927	0	0.000185339	0	0	0.0154968	0.0154968	0.154968	3.90519	0	0.0309936	51.6043	3.59526	858.693	190.626	0	0.0464904	0	0.0154968
nzgw123_Bacteroidota	2309659	0	4	16	8	158	378	2	20	13674	1286	52278	12552	10	2	0	0	0	0.000505795	0.00423743	0.00202287	0.0473467	0.0866111	0.000663499	0.00216359	2.89014	3.34025	5.55089	1.99397	0.00142034	0.00042965	0	0	0	0.0420841	0.168337	0.0841683	1.66232	3.97695	0.0210421	0.210421	143.865	13.53	550.019	132.06	0.10521	0.0210421	0	0
nzgw124_Bacteroidota	2555866	4	8	16	0	642	272	62	14	14162	834	54062	10520	334	38	14	8	0.000846623	0.000914143	0.00382924	0	0.173851	0.0563197	0.0185871	0.00136862	2.70494	1.95755	5.18735	1.51019	0.0428695	0.00737698	0.00397128	0.000909669	0.0380302	0.0760603	0.152121	0	6.10384	2.58605	0.589468	0.133106	134.646	7.92929	513.997	100.019	3.17552	0.361287	0.133106	0.0760603
nzgw125_Bacteroidota	3406753	0	0	0	0	46	22	16	4	8	0	36	10	770	30	21684	121150	0	0	0	0	0.0093454	0.00341752	0.00359863	0.000293368	0.00114636	0	0.00259151	0.00107699	0.0741464	0.00436932	4.61466	10.3351	0	0	0	0	0.328113	0.156924	0.114126	0.0285316	0.0570631	0	0.256784	0.0713289	5.49233	0.213987	154.67	864.15
nzgw126_Bacteroidota	2733983	10	16	126	28	2068	904	390	92	36266	2352	101636	25282	88	6	2	6	0.00197867	0.00170917	0.0281906	0.00598121	0.523523	0.174986	0.109302	0.00840785	6.47553	5.16092	9.11681	3.39288	0.0105591	0.0010889	0.000530365	0.000637803	0.0888813	0.14221	1.1199	0.248868	18.3807	8.03487	3.46637	0.817708	322.337	20.9049	903.354	224.71	0.782156	0.0533288	0.0177763	0.0533288
nzgw127_Bacteroidota	3326367	0	6	0	4	22	4	6	6	6	0	14	4	492	1258	10696	45892	0	0.000526797	0	0.00070229	0.00457755	0.000636384	0.0013821	0.000450686	0.000880547	0	0.00103217	0.000441207	0.0485216	0.187648	2.33127	4.00957	0	0.0438316	0	0.0292211	0.160716	0.0292211	0.0438316	0.0438316	0.0438316	0	0.102274	0.0292211	3.59419	9.19003	78.1371	335.253
nzgw128_Bacteroidota	3969440	2	0	0	0	12	4	4	0	2	2	8	0	266	14	14532	69230	0.000272564	0	0	0	0.00209234	0.000533286	0.000772128	0	0.000245964	0.00302264	0.000494256	0	0.0219833	0.00174997	2.65422	5.0687	0.0122435	0	0	0	0.0734612	0.0244871	0.0244871	0	0.0122435	0.0122435	0.0489742	0	1.62839	0.0857048	88.9616	423.81
nzgw129_Bacteroidota	2836103	2	0	0	0	6	4	0	0	0	0	2	4	154440	3166	2318	516	0.000381484	0	0	0	0.00146423	0.000746393	0	0	0	0	0.000172942	0.000517476	17.864	0.553888	0.59256	0.0528761	0.0171362	0	0	0	0.0514086	0.0342724	0	0	0	0	0.0171362	0.0342724	1323.26	27.1266	19.8608	4.42114
nzgw13_Thermoproteota	862508	15530	25342	14390	43272	1890	3354	1372	16082	800	2012	2276	1868	5336	2258	162	96	9.74039	8.58104	10.2054	29.3002	1.51663	2.05792	1.21885	4.65876	0.452791	13.9943	0.647143	0.794632	2.02952	1.29895	0.136173	0.0323474	437.537	713.977	405.419	1219.13	53.2482	94.4944	38.6543	453.089	22.5389	56.6854	64.1232	52.6284	150.335	63.6161	4.56413	2.70467
nzgw130_Bacteroidota	3657369	2	22	22	2	6	22	171390	65926	100	52	526	288	0	0	0	0	0.000295821	0.00175678	0.00367946	0.000319365	0.00113544	0.00318334	35.9067	4.50382	0.0133476	0.0852943	0.0352702	0.0288919	0	0	0	0	0.0132882	0.146171	0.146171	0.0132882	0.0398647	0.146171	1138.74	438.02	0.664412	0.345494	3.49481	1.91351	0	0	0	0
nzgw131_Bacteroidota	4325318	2	0	0	0	2	10	121538	5428	2	2	50	14	0	4	2	8	0.000250138	0	0	0	0.000320031	0.00122352	21.5304	0.313556	0.000225727	0.00277394	0.00283494	0.00118758	0	0.000458854	0.000335238	0.000537531	0.0112362	0	0	0	0.0112362	0.0561808	682.811	30.495	0.0112362	0.0112362	0.280904	0.0786532	0	0.0224723	0.0112362	0.0449447
nzgw132_Bacteroidota	3337926	10	4	0	0	12	8	10	6	4	0	12	4	350	54	16604	55654	0.00162066	0.000349982	0	0	0.0024882	0.00126836	0.00229552	0.000449125	0.000584998	0	0.000881649	0.000439679	0.0343978	0.00802694	3.60642	4.84564	0.0727997	0.0291199	0	0	0.0873596	0.0582398	0.0727997	0.0436798	0.0291199	0	0.0873596	0.0291199	2.54799	0.393118	120.877	405.159
nzgw133_Bacteroidota	5479259	6	0	0	2	22	40	24	24	4	2	22	12	568	42	324	169444	0.000592376	0	0	0.000213174	0.00277896	0.00386338	0.0033562	0.00109442	0.000356377	0.00218975	0.000984673	0.000803548	0.0340068	0.0038033	0.042871	8.98744	0.0266094	0	0	0.00886981	0.0975679	0.177396	0.106438	0.106438	0.0177396	0.00886981	0.0975679	0.0532189	2.51903	0.186266	1.43691	751.468
nzgw134_Bacteroidota	5555012	14	6	20	6	52	46	14	16	10	4	92	40	1680	12542	348	293538	0.00136336	0.000315449	0.00220229	0.000630802	0.00647887	0.0043823	0.00193108	0.000719661	0.000878792	0.00431977	0.00406157	0.00264197	0.099212	1.12025	0.0454187	15.3572	0.061242	0.0262466	0.0874886	0.0262466	0.22747	0.201224	0.061242	0.0699908	0.0437443	0.0174977	0.402447	0.174977	7.34904	54.8641	1.5223	1284.06
nzgw135_Bacteroidota	5729331	4	2	0	0	24	40	14	6	2	0	18	2	594	2232	2392	157052	0.00037768	0.00010195	0	0	0.00289927	0.00369475	0.00187233	0.000261662	0.000170411	0	0.000770477	0.000128079	0.0340112	0.193296	0.30269	7.96656	0.0169653	0.00848267	0	0	0.101792	0.169653	0.0593787	0.025448	0.00848267	0	0.076344	0.00848267	2.51935	9.46666	10.1453	666.11
nzgw136_Bacteroidota	2175910	6	0	0	0	6	4	0	0	110	14	52	16	58	2	1296	28348	0.00149169	0	0	0	0.00190849	0.000972856	0	0	0.0246787	0.0385987	0.00586076	0.00269794	0.00874434	0.00045606	0.431822	3.78628	0.0670064	0	0	0	0.0670064	0.044671	0	0	1.22845	0.156348	0.580723	0.178684	0.647729	0.0223355	14.4734	316.583
nzgw137_Bacteroidota	3224653	6	0	0	0	6	8	6	2	0	0	12	6	186	4	2810	56000	0.00100655	0	0	0	0.0012878	0.00131291	0.00142569	0.000154967	0	0	0.000912619	0.000682686	0.0189221	0.000615474	0.631777	5.04704	0.0452142	0	0	0	0.0452142	0.0602856	0.0452142	0.0150714	0	0	0.0904283	0.0452142	1.40164	0.0301428	21.1753	421.999
nzgw138_Bacteroidota	3056407	0	0	0	4	0	4	49070	14258	22	4	166	64	0	0	0	0	0	0	0	0.00076432	0	0.000692593	12.3016	1.16558	0.00351385	0.00785117	0.0133195	0.00768283	0	0	0	0	0	0	0	0.031802	0	0.031802	390.132	113.358	0.174911	0.031802	1.31978	0.508833	0	0	0	0
nzgw139_Bacteroidota	2521931	18	62	42	98	138	828	22	330	12	34	58	40	2610	21686	226	3428	0.00386107	0.00717994	0.010187	0.0226944	0.0378727	0.173751	0.00668418	0.0326944	0.00232284	0.0808781	0.00564009	0.00581941	0.339506	4.26657	0.0649705	0.395038	0.173439	0.597399	0.40469	0.944276	1.3297	7.97817	0.21198	3.17971	0.115626	0.327606	0.558857	0.385419	25.1486	208.955	2.17762	33.0304
nzgw14_Thermoproteota	952912	230	428	14012	23046	19146	66548	4110	73124	8878	21184	25412	23008	1044	2604	6	132	0.13057	0.131176	8.99451	14.1244	13.9061	36.9583	3.30482	19.1734	4.54814	133.365	6.53999	8.85888	0.359408	1.35588	0.00456498	0.040258	5.86518	10.9143	357.317	587.691	488.238	1697.03	104.808	1864.72	226.396	540.209	648.026	586.722	26.6228	66.404	0.153005	3.3661
nzgw140_Bacteroidota	3397658	4	0	2	0	22	20	6	28	8	2	16	2	838	28094	0	76	0.000636867	0	0.000360065	0	0.0044815	0.00311516	0.0013531	0.00205907	0.00114943	0.00353131	0.00115487	0.000215975	0.0809104	4.10267	0	0.00650078	0.0286079	0	0.014304	0	0.157344	0.14304	0.0429119	0.200256	0.0572159	0.014304	0.114432	0.014304	5.99336	200.928	0	0.543551
nzgw141_Bacteroidota	3201543	13086	2890	46492	798	6	8	8	10	28	14	80	24	12	4	2	0	2.21114	0.263634	8.88279	0.145569	0.0012971	0.00132239	0.00191465	0.000780429	0.00426943	0.0262334	0.00612805	0.00275045	0.00122959	0.000619917	0.000452909	0	99.3239	21.9354	352.878	6.05689	0.0455405	0.0607207	0.0607207	0.0759009	0.212523	0.106261	0.607207	0.182162	0.0910811	0.0303604	0.0151802	0
nzgw142_Bacteroidota	3335733	0	0	0	0	6	0	0	0	2	0	2	0	56	10	2438	45914	0	0	0	0	0.00124492	0	0	0	0.000292691	0	0.000147038	0	0.00550727	0.00148745	0.529887	4.00023	0	0	0	0	0.0437085	0	0	0	0.0145695	0	0.0145695	0	0.407946	0.0728476	17.7602	334.472
nzgw143_Bacteroidota	6109185	12	28	2	0	12	6	0	2	8	0	10	8	154438	800	476	242	0.00106259	0.00133856	0.000200252	0	0.0013595	0.000519754	0	8.17974e-05	0.000639261	0	0.000401428	0.000480462	8.29298	0.064974	0.0564891	0.0115123	0.0477314	0.111373	0.00795523	0	0.0477314	0.0238657	0	0.00795523	0.0318209	0	0.0397762	0.0318209	614.295	3.18209	1.89335	0.962583
nzgw144_Bacteroidota	3233194	1976	2242	2898	6378	788	3836	74	1394	314	2782	114	226	6466	90034	8	104	0.330616	0.202519	0.548273	1.15207	0.168684	0.62788	0.0175371	0.107727	0.0474099	5.16191	0.00864698	0.0256466	0.65606	13.8168	0.0017939	0.00934831	14.8512	16.8504	21.7808	47.9357	5.92244	28.8306	0.556168	10.477	2.35996	20.9089	0.8568	1.69857	48.5971	676.676	0.0601263	0.781642
nzgw145_Bacteroidota	2021486	184	256	482	1608	1358	1470	1670	21802	1346	678	2044	1308	156	470	4	14	0.0492397	0.0369855	0.14585	0.46456	0.464954	0.384836	0.633001	2.69475	0.325047	2.01208	0.247971	0.237405	0.0253159	0.115361	0.0014346	0.00201274	2.21184	3.07734	5.79405	19.3295	16.3243	17.6707	20.0748	262.079	16.1801	8.15014	24.5706	15.7233	1.87525	5.6498	0.0480834	0.168292
nzgw146_Bacteroidota	3842631	4	8	12	0	32	72	66912	23724	38	12	436	178	0	0	0	0	0.000563118	0.000608028	0.00191022	0	0.00576371	0.00991593	13.3424	1.5426	0.00482754	0.0187343	0.0278259	0.0169959	0	0	0	0	0.0252952	0.0505903	0.0758855	0	0.202361	0.455313	423.138	150.026	0.240304	0.0758855	2.75717	1.12564	0	0	0	0
nzgw147_Bacteroidota	6440426	1270	2262	1314	408	21570	14906	9242	16236	3410	142	12722	5392	142318	1860	3222	7800	0.106674	0.102575	0.124799	0.0369975	2.31801	1.22483	1.09954	0.629879	0.258471	0.132269	0.484431	0.307176	7.24912	0.143295	0.362703	0.351975	4.79176	8.53462	4.95778	1.5394	81.3845	56.241	34.8705	61.2591	12.8661	0.535772	48.0006	20.3442	536.972	7.01786	12.1567	29.4297
nzgw148_Bacteroidota	2968483	52	350	68	160	192	1550	10	80	6	18	14	2	1086	40572	6	110	0.00947626	0.0344347	0.0140121	0.0314784	0.0447659	0.276329	0.00258121	0.00673362	0.000986706	0.0363767	0.0011566	0.0002472	0.120015	6.78148	0.0014654	0.0107694	0.425672	2.8651	0.556648	1.30976	1.57171	12.6883	0.08186	0.65488	0.049116	0.147348	0.114604	0.016372	8.89	332.122	0.049116	0.90046
nzgw149_Bacteroidota	5289679	1174	380	1730	92	0	60	149158	82100	234	260	4324	1524	0	24	84	64	0.120062	0.0209805	0.200054	0.0101575	0	0.00600277	21.6061	3.87799	0.0215952	0.294869	0.200469	0.105708	0	0.0022512	0.0115131	0.00351627	5.39318	1.74566	7.94736	0.422634	0	0.275631	685.21	377.155	1.07496	1.1944	19.8638	7.00103	0	0.110252	0.385884	0.294006
nzgw15_Thermoproteota	1800367	92	128	222	570	4958	24126	1960	66694	912	3464	3782	4658	168	562	6	2	0.0276436	0.020764	0.0754262	0.184902	1.90601	7.09176	0.834168	9.2559	0.247289	11.5426	0.515171	0.949273	0.0306117	0.154885	0.00241619	0.00032285	1.24175	1.72765	2.99639	7.69343	66.9194	325.635	26.4546	900.185	12.3095	46.7545	51.0466	62.8702	2.26754	7.58545	0.0809835	0.0269945
nzgw150_Bacteroidota	3587702	12	16	36	12	2688	1428	604	84	93728	5032	296012	58662	84	8	4	2	0.00180939	0.00130246	0.00613785	0.0019534	0.518554	0.21064	0.128997	0.00585	12.7533	8.41414	20.2341	5.9992	0.00768073	0.00110639	0.000808322	0.000162011	0.0812777	0.10837	0.243833	0.0812777	18.2062	9.67204	4.09098	0.568944	634.833	34.0824	2004.93	397.326	0.568944	0.0541851	0.0270926	0.0135463
nzgw151_Bacteroidota	3279989	56	10	46	4	1764	684	548	94	41078	2108	134942	26320	2508	36	18	6	0.009236	0.00089041	0.00857859	0.00071222	0.372226	0.11036	0.128017	0.00716058	6.11376	3.85553	10.0894	2.94419	0.250839	0.00544582	0.0039787	0.000531631	0.414879	0.0740856	0.340794	0.0296342	13.0687	5.06746	4.05989	0.696405	304.329	15.6172	999.726	194.993	18.5807	0.266708	0.133354	0.0444514
nzgw152_Bacteroidota	2842260	10	6	160	158	186	72	170	46	230	64	482	158	39864	2068	540	36	0.00190329	0.000616524	0.0344339	0.0324653	0.0452929	0.013406	0.0458293	0.00404377	0.0395035	0.135083	0.0415886	0.020396	4.60105	0.36101	0.137743	0.00368104	0.0854953	0.0512972	1.36793	1.35083	1.59021	0.615566	1.45342	0.393279	1.96639	0.54717	4.12088	1.35083	340.819	17.6804	4.61675	0.307783
nzgw153_Bacteroidota	3606630	8	2	464	0	1614	244	1104	172	0	2	4	0	71484	348	2038	136	0.00119993	0.000161954	0.0786949	0	0.30973	0.0358029	0.234545	0.0119157	0	0.0033267	0.000271988	0	6.502	0.0478752	0.409679	0.0109589	0.0539007	0.0134752	3.12624	0	10.8745	1.64397	7.4383	1.15887	0	0.0134752	0.0269504	0	481.63	2.34468	13.7312	0.916312
nzgw154_Bacteroidota	2415968	18	14	848	94	2498	3076	92	212	14212	1260	33704	6868	2	0	0	0	0.00403041	0.00169238	0.214701	0.0227229	0.715619	0.67379	0.029178	0.0219249	2.87168	3.12871	3.42122	1.04302	0.000271568	0	0	0	0.181045	0.140813	8.52925	0.94546	25.1251	30.9387	0.925343	2.13231	142.945	12.6732	338.998	69.0789	0.0201162	0	0	0
nzgw155_Bacteroidota	3264875	2	0	0	0	24	18	10	8	8	2	24	2	312	18	1444	112296	0.000331384	0	0	0	0.00508775	0.00291767	0.00234688	0.000612233	0.00119617	0.00367493	0.00180275	0.000224758	0.0313493	0.00273551	0.320657	9.99607	0.0148857	0	0	0	0.178629	0.133971	0.0744286	0.0595429	0.0595429	0.0148857	0.178629	0.0148857	2.32217	0.133971	10.7475	835.803
nzgw156_Bacteroidota	1195197	830	890	4352	20880	14	42	90	1598	324	280	844	776	94	142	22	54	0.37567	0.217477	2.22731	10.2028	0.00810717	0.0185968	0.0576981	0.334064	0.132336	1.40541	0.173179	0.238218	0.0258005	0.0589497	0.0133452	0.0131306	16.875	18.0949	88.4821	424.519	0.284639	0.853918	1.82982	32.4895	6.58737	5.69279	17.1597	15.7771	1.91115	2.88706	0.44729	1.09789
nzgw157_Bacteroidota	2665383	42836	19760	3556	6062	2	10	2	46	26	246	84	110	14	10	0	0	8.69396	2.16516	0.816079	1.32826	0.000519339	0.0019855	0.000574948	0.00431212	0.00476195	0.553683	0.00772878	0.0151421	0.00172309	0.00186154	0	0	390.531	180.15	32.4197	55.2666	0.0182338	0.0911689	0.0182338	0.419377	0.237039	2.24275	0.765819	1.00286	0.127636	0.0911689	0	0
nzgw158_Bacteroidota	2299880	40742	6492	5880	3948	40	130	110	2748	24	86	132	148	4	86	0	0	9.58309	0.824396	1.56388	1.00253	0.0120375	0.0299135	0.0366476	0.298541	0.00509422	0.224326	0.0140754	0.0236107	0.000570551	0.0185535	0	0	430.471	68.593	62.1267	41.7137	0.422631	1.37355	1.16223	29.0347	0.253578	0.908656	1.39468	1.56373	0.0422631	0.908656	0	0
nzgw159_Bacteroidota	1451303	1942	1746	4878	22674	48	150	24	768	90	974	66	300	20	46	0	0	0.723868	0.351357	2.05596	9.12424	0.022891	0.0546969	0.012671	0.13222	0.030273	4.02612	0.0111526	0.075843	0.00452076	0.0157265	0	0	32.516	29.2343	81.6752	379.644	0.803692	2.51154	0.401846	12.8591	1.50692	16.3082	1.10508	5.02307	0.334871	0.770204	0	0
nzgw16_Thermoproteota	1491596	12	0	20	44	1512	3854	2536	38916	1540	1820	4286	3482	1430	1722	0	0	0.00435209	0	0.0082018	0.0172277	0.701587	1.36738	1.30274	6.51883	0.504012	7.31991	0.704681	0.856505	0.314503	0.572816	0	0	0.195495	0	0.325825	0.716816	24.6324	62.7866	41.3147	633.991	25.0886	29.6501	69.8244	56.7262	23.2965	28.0536	0	0
nzgw160_Bacteroidota	2450033	34430	9732	1086	3146	2	4	6	14	18	36	38	80	0	14	0	4	7.6021	1.16009	0.271137	0.749917	0.000564987	0.000864008	0.00187645	0.00142774	0.00358651	0.0881487	0.00380367	0.0119804	0	0.00283523	0	0.000474482	341.485	96.5243	10.7712	31.2028	0.0198365	0.0396729	0.0595094	0.138855	0.178528	0.357056	0.376893	0.793459	0	0.138855	0	0.0396729
nzgw161_Bacteroidota	1939947	2	0	0	0	6	12	8	4	6	8	4	8	262	334	2024	82162	0.00055771	0	0	0	0.00214063	0.00327356	0.00315979	0.000515185	0.00150985	0.0247392	0.000505663	0.00151305	0.0443048	0.0854259	0.756417	12.3087	0.0250522	0	0	0	0.0751567	0.150313	0.100209	0.0501045	0.0751567	0.100209	0.0501045	0.100209	3.28184	4.18372	25.3529	1029.17
nzgw162_Bdellovibrionota	1563672	22394	1634	8634	68	0	0	0	0	0	0	0	0	0	0	0	0	7.74737	0.305189	3.37751	0.0253974	0	0	0	0	0	0	0	0	0	0	0	0	348.01	25.3929	134.175	1.05674	0	0	0	0	0	0	0	0	0	0	0	0
nzgw163_Bdellovibrionota	2694165	48	0	58	0	754	568	38	24	22598	2076	56958	18672	108	8	0	0	0.00963796	0	0.0131684	0	0.193699	0.111572	0.0108073	0.00222577	4.09465	4.62262	5.18468	2.54284	0.0131504	0.00147333	0	0	0.432936	0	0.523131	0	6.8007	5.12307	0.342741	0.216468	203.822	18.7245	513.732	168.412	0.974105	0.0721559	0	0
nzgw164_Bdellovibrionota	3959046	50872	5138	22672	226	0	2	0	2	0	0	4	0	34	6	12	0	6.95115	0.379023	3.50292	0.0333384	0	0.000267343	0	0.000126221	0	0	0.000247777	0	0.00281727	0.000751958	0.00219751	0	312.244	31.5362	139.157	1.38715	0	0.0122757	0	0.0122757	0	0	0.0245514	0	0.208687	0.0368271	0.0736541	0
nzgw165_Bdellovibrionota	2434266	32	0	32	2	302	116	33686	18300	150	12	410	120	410	14	2	0	0.00711132	0	0.00804104	0.000479831	0.0858657	0.0252185	10.6033	1.87835	0.0300812	0.0295732	0.0413054	0.018087	0.055253	0.0028536	0.000595666	0	0.319439	0	0.319439	0.019965	3.01471	1.15797	336.27	182.679	1.49737	0.11979	4.09281	1.1979	4.09281	0.139755	0.019965	0
nzgw166_Bdellovibrionota	2252734	348	56	120	4	23746	9410	7668	4622	416	110	1146	562	320	44	6	0	0.0835675	0.00726006	0.0325838	0.001037	7.2956	2.2106	2.60814	0.512641	0.0901477	0.292933	0.124757	0.0915333	0.0465994	0.00969116	0.001931	0	3.75384	0.604066	1.29443	0.0431476	256.146	101.505	82.7139	49.857	4.48735	1.18656	12.3618	6.06223	3.45181	0.474623	0.0647214	0
nzgw167_Bdellovibrionota	2168309	50	26	242	18	20540	7504	8472	5456	1114	264	496	248	150	28	8	6	0.0124743	0.00350199	0.0682692	0.00484817	6.55632	1.83148	2.9938	0.628704	0.250804	0.730412	0.0560986	0.0419646	0.0226939	0.00640722	0.00267491	0.000804195	0.560344	0.291379	2.71207	0.201724	230.19	84.0965	94.9448	61.1448	12.4845	2.95862	5.55862	2.77931	1.68103	0.313793	0.0896551	0.0672413
nzgw168_Bdellovibrionota	3083309	56	82	48	2	46444	10954	21372	6008	132	30	308	138	786	0	24	2	0.00982515	0.0077671	0.00952258	0.000378826	10.4254	1.88012	5.31112	0.486862	0.0208991	0.05837	0.0244977	0.0164216	0.0836268	0	0.00564332	0.000188514	0.441344	0.646254	0.378295	0.0157623	366.032	86.33	168.436	47.3499	1.04031	0.236434	2.42739	1.0876	6.19458	0	0.189147	0.0157623
nzgw169_Bdellovibrionota	4521873	6054	552	3638	136	1596	1086	180	72	46656	5234	144378	35936	8	6	0	2	0.724256	0.0356519	0.492124	0.017565	0.244284	0.127099	0.0305009	0.00397839	5.03687	6.94386	7.83022	2.91584	0.000580379	0.000658364	0	0.000128541	32.5335	2.96638	19.5502	0.730848	8.57671	5.83603	0.967298	0.386919	250.724	28.1269	775.87	193.116	0.042991	0.0322433	0	0.0107478
nzgw17_Thermoproteota	829513	66	140	164	436	6	34	32	474	186	106	506	270	868	5338	248	2788	0.0430417	0.0492909	0.120935	0.306966	0.00500621	0.0216913	0.0295587	0.142774	0.109461	0.766599	0.149596	0.119424	0.34327	3.19292	0.216755	0.97679	1.93342	4.1012	4.80426	12.7723	0.175766	0.996006	0.937417	13.8855	5.44874	3.1052	14.8229	7.90946	25.4274	156.373	7.26499	81.6725
nzgw170_Bdellovibrionota	3028519	32	12	26	30	58	46	76	190	56	56	84	54	41748	854	812	164	0.00571594	0.00115721	0.00525138	0.00578519	0.013255	0.00803817	0.0192283	0.0156753	0.0090267	0.110928	0.00680206	0.00654208	4.52215	0.139914	0.194387	0.0157378	0.256759	0.0962847	0.208617	0.240712	0.465376	0.369091	0.609803	1.52451	0.449329	0.449329	0.673993	0.433281	334.974	6.85226	6.51526	1.31589
nzgw171_Bdellovibrionota	2634926	0	0	0	0	8	290	2	2	32508	2016	76916	17420	0	4	0	0	0	0	0	0	0.00210137	0.0582451	0.000581594	0.000189651	6.02273	4.58995	7.15879	2.42567	0	0.000753225	0	0	0	0	0	0	0.0737782	2.67446	0.0184445	0.0184445	299.798	18.5921	709.34	160.652	0	0.0368891	0	0
nzgw172_Bdellovibrionota	3760095	2866	752	3110	652	1452	408	354	110	22106	1562	50336	9962	40	4	2	0	0.412331	0.0584092	0.505932	0.101269	0.267269	0.0574237	0.0721378	0.00730949	2.87	2.49211	3.283	0.972076	0.0034898	0.00052783	0.000385631	0	18.5218	4.85988	20.0987	4.21362	9.3837	2.63674	2.28776	0.710886	142.862	10.0946	325.302	64.3804	0.258504	0.0258504	0.0129252	0
nzgw173_Bdellovibrionota	2240314	188	12	76	0	29316	5394	44054	8816	3620	228	8608	2344	426	0	10	0	0.045396	0.00156435	0.0207508	0	9.05684	1.27418	15.0673	0.983231	0.788807	0.610536	0.94229	0.383885	0.0623793	0	0.00323617	0	2.03918	0.13016	0.824349	0	317.982	58.5071	477.84	95.6245	39.265	2.47305	93.3683	25.4247	4.62069	0	0.108467	0
nzgw174_Desulfobacterota_B	4494752	31210	181626	10826	29838	34	144	36	1724	80	216	412	684	204	1258	2	44	3.75627	11.8014	1.4733	3.87695	0.00523545	0.0169546	0.00613699	0.0958351	0.00868871	0.288293	0.0224793	0.0558345	0.014889	0.13887	0.0003226	0.00284497	168.731	981.926	58.5287	161.313	0.183814	0.778508	0.194627	9.32047	0.432504	1.16776	2.2274	3.69791	1.10289	6.80113	0.0108126	0.237877
nzgw175_Desulfobacterota_B	3012620	53652	17642	458	222	0	6	8	42	2	4	0	4	0	2	0	0	9.63407	1.71027	0.0929933	0.0430363	0	0.00105399	0.00203472	0.00348336	0.000324083	0.00796528	0	0.000487156	0	0.000329396	0	0	432.761	142.302	3.69426	1.79067	0	0.0483964	0.0645285	0.338775	0.0161321	0.0322643	0	0.0322643	0	0.0161321	0	0
nzgw176_Desulfobacterota_B	5773733	18	66	16	86	566	388	68	708	44	192	78	50	5722	2312	24416	85336	0.00168649	0.00333849	0.00169509	0.00869898	0.0678485	0.0355635	0.00902424	0.0306386	0.00372021	0.199494	0.00331306	0.00317736	0.32511	0.198685	3.0659	4.29543	0.0757569	0.277775	0.0673394	0.36195	2.38213	1.63298	0.286193	2.97977	0.185183	0.808073	0.32828	0.210436	24.0823	9.73055	102.76	359.155
nzgw177_Desulfobacterota_B	3602068	4736	28122	2478	5876	1632	2590	2302	160702	716	688	2402	3288	362	382	726	864	0.711259	2.28011	0.420804	0.952701	0.31358	0.38052	0.489679	11.1471	0.0970359	1.14583	0.163536	0.334913	0.0329683	0.0526192	0.146125	0.0697097	31.9496	189.715	16.7169	39.6402	11.0097	17.4725	15.5296	1084.12	4.83023	4.64133	16.2042	22.1813	2.4421	2.57702	4.89769	5.82865
nzgw178_Desulfobacterota_B	2886183	5430	21238	6558	14728	192	840	336	157378	2212	5090	9204	14070	94	76	0	2	1.01776	2.14908	1.38988	2.98021	0.0460424	0.154023	0.0892018	13.6243	0.374139	10.5798	0.782067	1.78864	0.0106842	0.0130654	0	0.00020139	45.7175	178.812	55.2146	124.001	1.61653	7.07232	2.82893	1325.03	18.6238	42.8549	77.4924	118.461	0.791426	0.639876	0	0.0168388
nzgw179_Campylobacterota	2173732	126	2590	0	2	44	2	6	4	6	6	4	2	988	41140	1150	938	0.0313569	0.347981	0	0.000537342	0.0140097	0.000486915	0.00211497	0.000459777	0.00134746	0.0165589	0.000451279	0.00033758	0.149104	9.39055	0.383559	0.125409	1.40855	28.9534	0	0.0223579	0.491873	0.0223579	0.0670736	0.0447157	0.0670736	0.0670736	0.0447157	0.0223579	11.0448	459.901	12.8558	10.4858
nzgw18_Thermoproteota	878524	424	1572	386	890	84	276	436	5384	986	966	2936	8032	414	410	4	20	0.261084	0.52259	0.26876	0.591647	0.0661769	0.166259	0.380269	1.53124	0.547891	6.59643	0.819584	3.35446	0.154592	0.23156	0.00330101	0.00661619	11.7279	43.4816	10.6768	24.6174	2.32344	7.63417	12.0598	148.922	27.2728	26.7196	81.2098	222.165	11.4513	11.3406	0.11064	0.553201
nzgw180_Chloroflexota	3799990	34	212	48	102	340	454	124	1444	7158	770	38120	7234	128	274	2	22	0.00484022	0.0162935	0.00772661	0.0156763	0.0619266	0.0632271	0.0250033	0.0949462	0.919561	1.21561	2.46015	0.698471	0.0110501	0.0357768	0.000381582	0.00168256	0.217422	1.35569	0.306948	0.652265	2.17422	2.90322	0.792949	9.23402	45.7736	4.92396	243.768	46.2596	0.818528	1.75216	0.0127895	0.140685
nzgw181_Chloroflexota	2278904	52	182	26	44	850	830	2542	17890	504	392	1406	1414	1352	1064	90	54	0.0123437	0.0233242	0.00697875	0.011276	0.258151	0.192744	0.854689	1.96145	0.107963	1.03192	0.151304	0.227654	0.194621	0.231659	0.0286324	0.00688651	0.554477	1.94067	0.277239	0.469173	9.06357	8.85031	27.1054	190.761	5.37416	4.1799	14.9922	15.0775	14.4164	11.3455	0.959672	0.575803
nzgw182_Chloroflexota	1825233	180	986	130	236	168	652	352	65292	40	124	198	640	38	48	6	0	0.0533485	0.157769	0.0435668	0.0755128	0.0637047	0.189042	0.147769	8.93788	0.0106983	0.407557	0.0266035	0.128651	0.00682975	0.0130484	0.00238327	0	2.39641	13.127	1.73074	3.14196	2.23665	8.68032	4.68631	869.256	0.532535	1.65086	2.63605	8.52056	0.505908	0.639042	0.0798802	0
nzgw183_Chloroflexota	1577144	38	118	50	56	436	396	1242	11470	302	242	784	824	772	544	48	14	0.0130341	0.0218511	0.0193923	0.0207369	0.191336	0.132878	0.603405	1.81713	0.0934775	0.920512	0.121909	0.191694	0.160578	0.171144	0.0220653	0.00257981	0.585489	1.8181	0.77038	0.862825	6.71771	6.10141	19.1362	176.725	4.65309	3.72864	12.0796	12.6959	11.8947	8.38173	0.739565	0.215706
nzgw184_Chloroflexota	1664353	0	22	6	26	24	98	2	60	14	130	14	6	396	15936	12	148	0	0.00386046	0.00220514	0.00912335	0.00998037	0.0311609	0.000920752	0.00900739	0.00410633	0.46858	0.00206288	0.00132269	0.078053	4.7508	0.00522729	0.0258433	0	0.321206	0.0876016	0.379607	0.350406	1.43083	0.0292005	0.876016	0.204404	1.89803	0.204404	0.0876016	5.78171	232.67	0.175203	2.16084
nzgw185_Chloroflexota	1040672	22	20	616	1654	1532	422	1178	2070	6706	1694	12350	4346	864	152	2	6	0.0114361	0.00561279	0.362074	0.928214	1.01889	0.214599	0.867341	0.496992	3.14573	9.76529	2.91034	1.53225	0.272358	0.0724707	0.00139334	0.00167559	0.513707	0.467006	14.3838	38.6214	35.7727	9.85383	27.5066	48.3351	156.587	39.5554	288.376	101.48	20.1747	3.54925	0.0467006	0.140102
nzgw186_Chloroflexota	715293	2	4	4	2	32	8	38	16	24	0	48	26	8570	146	298	60	0.00151257	0.0016332	0.00342063	0.00163295	0.0309633	0.00591883	0.040706	0.00558893	0.0163794	0	0.0164569	0.0133365	3.9304	0.101275	0.302046	0.024378	0.0679442	0.135888	0.135888	0.0679442	1.08711	0.271777	1.29094	0.543553	0.81533	0	1.63066	0.883274	291.141	4.95993	10.1237	2.03833
nzgw187_Chloroflexota	1352062	614	2478	838	2720	512	362	926	15650	1386	570	2264	1558	760	142	2	6	0.245663	0.535263	0.379121	1.17489	0.262092	0.141691	0.524775	2.89208	0.500424	2.52909	0.410649	0.422789	0.184398	0.0521104	0.00107244	0.00128969	11.0351	44.536	15.061	48.8853	9.20194	6.50606	16.6426	281.27	24.91	10.2444	40.6899	28.0012	13.6591	2.5521	0.0359451	0.107835
nzgw188_Chloroflexota	2336708	2	8	24	60	2020	26208	74	252	30	596	104	130	22	184	0	2	0.000463014	0.00099988	0.00628257	0.0149959	0.598312	5.93552	0.0242653	0.0269457	0.00626741	1.53013	0.0109149	0.0204123	0.00308857	0.0390703	0	0.000248746	0.0207985	0.083194	0.249582	0.623955	21.0065	272.543	0.769544	2.62061	0.311977	6.19795	1.08152	1.3519	0.228783	1.91346	0	0.0207985
nzgw189_Chloroflexota	1281616	54	78	6268	28886	4	12	6	44	24	46	78	112	0	2	0	0	0.0227931	0.0177746	2.99159	13.163	0.00216014	0.00495511	0.00358717	0.00857803	0.00914165	0.21532	0.0149255	0.0320636	0	0.000774292	0	0	1.02386	1.47891	118.844	547.691	0.0758417	0.227525	0.113763	0.834259	0.45505	0.87218	1.47891	2.12357	0	0.0379209	0	0
nzgw19_Thermoproteota	2501525	59608	13840	29542	72326	478	1492	294	4292	1006	4754	2298	4566	748	446	6	12	12.8904	1.61582	7.22379	16.8856	0.132252	0.315641	0.0900535	0.428694	0.19632	11.4009	0.225287	0.669705	0.0980927	0.0884633	0.00173895	0.00139414	579.037	134.443	286.973	702.58	4.64333	14.4934	2.85594	41.6928	9.77236	46.1807	22.3229	44.3545	7.26613	4.33248	0.0582844	0.116569
nzgw190_Cyanobacteriota	2220802	2176	184	2130	130	3694	794	2574	328	20116	1326	68330	14714	552	0	10	0	0.530051	0.0241975	0.586678	0.0341869	1.15124	0.189208	0.88809	0.0369026	4.42184	3.58195	7.54558	2.43094	0.0815397	0	0.00326461	0	23.8098	2.01333	23.3064	1.42246	40.4197	8.68794	28.1647	3.58897	220.109	14.5091	747.666	161	6.03998	0	0.10942	0
nzgw191_Cyanobacteriota	2085344	2	0	8	0	48810	7332	57282	9502	22	0	58	8	22	0	2	0	0.000518825	0	0.00234662	0	16.1999	1.86069	21.0474	1.13849	0.00515011	0	0.0068209	0.00140755	0.00346087	0	0.000695333	0	0.0233055	0	0.093222	0	568.771	85.438	667.493	110.724	0.256361	0	0.67586	0.093222	0.256361	0	0.0233055	0
nzgw192_Cyanobacteriota	2213197	6	0	2	4	119482	19130	193304	30560	12650	920	25140	7154	12	2	0	0	0.00146656	0	0.000552765	0.00105552	37.3648	4.5743	66.9236	3.45006	2.79024	2.49375	2.78571	1.18599	0.00177869	0.000448377	0	0	0.0658776	0	0.0219592	0.0439184	1311.86	210.04	2122.4	335.536	138.892	10.1012	276.027	78.548	0.131755	0.0219592	0	0
nzgw193_Cyanobacteriota	2815970	9254	1116	8058	116	293176	35310	48280	6544	16324	1074	35348	8306	92	2	0	0	1.77775	0.115744	1.75037	0.0240578	72.0578	6.63589	13.137	0.580642	2.82989	2.28803	3.07842	1.08222	0.0107177	0.000352399	0	0	79.856	9.63036	69.5353	1.001	2529.92	304.702	416.625	56.4705	140.866	9.26793	305.03	71.6754	0.793901	0.0172587	0	0
nzgw194_Cyanobacteriota	1690845	2	0	4	0	8	0	0	0	4	0	8	4	126	8	21450	23974	0.000639874	0	0.00144706	0	0.00327466	0	0	0	0.00115486	0	0.00116032	0.000867978	0.0244459	0.00234757	9.19738	4.12067	0.028743	0	0.057486	0	0.114972	0	0	0	0.057486	0	0.114972	0.057486	1.81081	0.114972	308.269	344.543
nzgw195_Cyanobacteriota	4984946	70632	7194	33866	348	0	0	2	2	0	4	0	0	26	2	0	0	7.66495	0.421475	4.1556	0.0407704	0	0	0.000307417	0.000100245	0	0.00481377	0	0	0.00171101	0.000199068	0	0	344.308	35.0684	165.086	1.69639	0	0	0.00974935	0.00974935	0	0.0194987	0	0	0.126742	0.00974935	0	0
nzgw196_Desulfobacterota_D	1666798	2168	15154	1548	6452	94	268	182	10132	208	428	748	1574	1544	16262	138	1814	0.70363	2.65526	0.568092	2.26067	0.0390324	0.0850906	0.0836656	1.51882	0.0609188	1.54044	0.110055	0.346477	0.303881	4.84088	0.0600256	0.31629	31.6069	220.928	22.5681	94.0627	1.37041	3.90713	2.65335	147.713	3.0324	6.23975	10.905	22.9471	22.5097	237.081	2.01188	26.446
nzgw197_Desulfobacterota_D	2392924	18290	139090	10660	40316	396	1312	1502	115074	1962	2754	4446	13516	878	6418	28	1204	4.13479	16.9758	2.72495	9.83955	0.114537	0.290158	0.480949	12.0155	0.400259	6.90431	0.455651	2.07239	0.120366	1.33077	0.0084834	0.146227	185.734	1412.45	108.252	409.407	4.02136	13.3233	15.2527	1168.57	19.924	27.9667	45.1489	137.254	8.91604	65.1744	0.284338	12.2265
nzgw198_Desulfobacterota_D	1376754	13178	4148	2342	1086	18	50	16	138	4	34	6	2	110	212	42	692	5.17799	0.879923	1.04054	0.460681	0.00904892	0.0192196	0.00890476	0.0250447	0.00141832	0.148152	0.00106877	0.000532999	0.0262106	0.0764034	0.0221174	0.146077	232.594	73.2131	41.3368	19.1681	0.317704	0.882511	0.282403	2.43573	0.0706008	0.600107	0.105901	0.0353004	1.94152	3.74184	0.741309	12.2139
nzgw199_Dependentiae	817821	10756	1346	4718	62	634	188	500	104	7186	420	18528	3238	2694	54	40	8	7.11477	0.480672	3.52882	0.0442752	0.536552	0.121655	0.468457	0.0317737	4.28944	3.08089	5.55599	1.45268	1.08064	0.0327619	0.0354603	0.00284291	319.594	39.9938	140.186	1.84221	18.8381	5.58606	14.8566	3.09016	213.518	12.4795	550.524	96.211	80.0471	1.60451	1.18852	0.237705
nzgw2_Thermoproteota	987562	62	618	32	94	38	96	68	10256	44	136	244	384	88	72	2	4	0.0339622	0.182762	0.0198206	0.0555892	0.0266318	0.0514442	0.0527598	2.59482	0.02175	0.826152	0.0605922	0.142666	0.029232	0.0361744	0.00146827	0.00117714	1.52558	15.2065	0.787394	2.31297	0.93503	2.36218	1.67321	252.36	1.08267	3.34642	6.00388	9.44872	2.16533	1.77164	0.0492121	0.0984242
nzgw20_Thermoproteota	1905002	1144	3656	928	2376	798	1712	2260	30824	1432	1124	4090	3724	1576	1620	18	84	0.324862	0.560497	0.297977	0.728413	0.289927	0.475596	0.909016	4.04284	0.36696	3.53962	0.526525	0.717244	0.271394	0.421942	0.00685043	0.0128149	14.5927	46.6355	11.8375	30.308	10.1792	21.8381	28.8283	393.188	18.2664	14.3376	52.1716	47.5029	20.1033	20.6645	0.229606	1.07149
nzgw200_Dependentiae	1088702	4	0	556	284	2872	1018	1310	838	18898	2356	57430	16274	34	2	2	0	0.00198756	0	0.312389	0.152348	1.82581	0.494844	0.921978	0.192322	8.4738	12.9823	12.9366	5.48451	0.0102449	0.000911494	0.00133187	0	0.0892806	0	12.41	6.33892	64.1035	22.7219	29.2394	18.7043	421.806	52.5863	1281.85	363.238	0.758885	0.0446403	0.0446403	0
nzgw201_Dependentiae	1265671	2	0	2	0	2756	318	1460	196	8	2	26	6	23196	148	13366	2702	0.000854825	0	0.000966584	0	1.50709	0.132965	0.883874	0.0386926	0.00308561	0.0094797	0.00503783	0.00173933	6.01218	0.0580195	7.65634	0.620434	0.0383986	0	0.0383986	0	52.9133	6.10538	28.031	3.76306	0.153594	0.0383986	0.499182	0.115196	445.347	2.8415	256.618	51.8765
nzgw202_Dependentiae	1058820	21088	6228	326	344	22	2	4	0	2	10	2	2	0	0	0	0	10.7741	1.71786	0.188333	0.189742	0.0143807	0.000999626	0.00289465	0	0.000922102	0.0566583	0.000463233	0.000693043	0	0	0	0	483.971	142.933	7.48172	7.89483	0.504902	0.0459002	0.0918003	0	0.0459002	0.229501	0.0459002	0.0459002	0	0	0	0
nzgw203_Dependentiae	914323	0	0	2	0	8	6	6	0	70	18	254	76	148	6	10506	14654	0	0	0.00133801	0	0.00605579	0.00347281	0.00502817	0	0.037374	0.118102	0.068128	0.0304977	0.0531009	0.003256	8.33064	4.65788	0	0	0.0531541	0	0.212616	0.159462	0.159462	0	1.86039	0.478387	6.75057	2.01986	3.9334	0.159462	279.218	389.46
nzgw204_Dependentiae	1531041	12	0	2	0	46	12	14	16	40	0	46	2	174	14	15850	29156	0.00423997	0	0.000799049	0	0.0207947	0.00414786	0.00700647	0.00261112	0.0127539	0	0.00736822	0.000479287	0.0372823	0.00453706	7.50556	5.53443	0.190459	0	0.0317431	0	0.730091	0.190459	0.222202	0.253945	0.634862	0	0.730091	0.0317431	2.76165	0.222202	251.564	462.751
nzgw205_Desulfobacterota	1868538	0	0	2	0	2	4	2	0	0	0	4	0	138	40	2194	26094	0	0	0.000654724	0	0.000740813	0.00113289	0.000820137	0	0	0	0.000524988	0	0.024228	0.0106216	0.851286	4.05854	0	0	0.0260096	0	0.0260096	0.0520193	0.0260096	0	0	0	0.0520193	0	1.79467	0.520193	28.5326	339.348
nzgw206_Eisenbacteria	2338448	150	306	152	50	1154	150	210	170	114	34	714	230	24792	7856	598	462	0.0347002	0.0382169	0.03976	0.0124873	0.341554	0.0339464	0.0688097	0.0181641	0.0237984	0.0872241	0.0748793	0.0360872	3.47795	1.66689	0.185402	0.0574177	1.55873	3.1798	1.57951	0.519575	11.9918	1.55873	2.18222	1.76656	1.18463	0.353311	7.41954	2.39005	257.626	81.6357	6.21412	4.80088
nzgw207_Eisenbacteria	3589030	70822	21708	12896	13920	254	1304	418	8800	28	140	272	306	714	6490	16	112	10.6748	1.76646	2.1979	2.26511	0.0489821	0.192278	0.0892396	0.61263	0.00380848	0.234011	0.0185859	0.0312822	0.0652621	0.897223	0.00323209	0.00906927	479.51	146.977	87.3141	94.2472	1.71974	8.8289	2.83012	59.5816	0.189578	0.947888	1.84161	2.07181	4.83423	43.9414	0.10833	0.758311
nzgw208_Eisenbacteria	2903263	290	208	4532	6640	210	828	100	1610	68	624	72	52	1554	48120	26	270	0.0540356	0.0209237	0.954847	1.3357	0.0500626	0.150929	0.026392	0.138558	0.0114339	1.28939	0.00608187	0.00657158	0.175592	8.22379	0.00649273	0.0270277	2.42727	1.74094	37.9324	55.5761	1.75768	6.93027	0.836989	13.4755	0.569153	5.22281	0.602632	0.435234	13.0068	402.759	0.217617	2.25987
nzgw209_Elusimicrobiota	2373046	2	0	16	2	364	238	82	16	15876	1444	36884	9652	14	2	0	0	0.000455924	0	0.00412424	0.00049221	0.106164	0.0530763	0.0264768	0.00168464	3.26592	3.65045	3.81174	1.49233	0.00193536	0.000418174	0	0	0.02048	0	0.16384	0.02048	3.72736	2.43712	0.83968	0.16384	162.57	14.7866	377.692	98.8365	0.14336	0.02048	0	0
nzgw21_Methanobacteriota	2397817	18	6	0	8	90	40	40	50	82	4	146	46	260	20	6236	51522	0.00406092	0.000730798	0	0.0019485	0.0259781	0.00882823	0.0127821	0.00521011	0.0166943	0.0100076	0.0149323	0.00703873	0.0355711	0.00413854	1.88552	6.24465	0.182416	0.0608053	0	0.0810737	0.91208	0.405369	0.405369	0.506711	0.831006	0.0405369	1.4796	0.466174	2.6349	0.202684	63.197	522.135
nzgw210_Elusimicrobiota	1468223	0	0	0	0	36	16	96	60	90	10	180	66	23150	90	512	56	0	0	0	0	0.0169704	0.0057671	0.0501	0.0102106	0.0299241	0.0408595	0.0300657	0.0164932	5.17248	0.0304147	0.252824	0.0110848	0	0	0	0	0.595822	0.26481	1.58886	0.993037	1.48956	0.165506	2.97911	1.09234	383.147	1.48956	8.47392	0.926835
nzgw211_Elusimicrobiota	3713796	868	310	448	96	13642	4240	38832	14862	2006	638	3146	1180	674	42	74	50	0.126436	0.0243784	0.0737888	0.0150966	2.54238	0.604195	8.0118	0.99989	0.263684	1.0306	0.207746	0.116578	0.0595363	0.00561131	0.0144462	0.00391276	5.67947	2.02838	2.93134	0.628144	89.2619	27.743	254.084	97.2446	13.1256	4.17454	20.5848	7.72094	4.4101	0.274813	0.484195	0.327159
nzgw212_Elusimicrobiota	1319087	330	22	172	16	728	186	1720	580	98	8	210	88	22524	200	1114	172	0.135335	0.00487093	0.07976	0.00708391	0.381978	0.0746224	0.99911	0.109862	0.036268	0.0363833	0.0390425	0.0244772	5.6016	0.0752297	0.612283	0.0378954	6.0792	0.40528	3.16856	0.294749	13.4111	3.42646	31.6856	10.6847	1.80534	0.147375	3.86858	1.62112	414.933	3.68437	20.5219	3.16856
nzgw213_Elusimicrobiota	2965811	51564	71854	684	182	2	10	26	752	8	12	42	294	16	0	2	4	9.40527	7.07571	0.141073	0.0358389	0.000466732	0.00178437	0.0067172	0.063353	0.00131679	0.024273	0.00347294	0.0363711	0.00176977	0	0.000488908	0.000391966	422.483	588.727	5.60427	1.49119	0.0163867	0.0819337	0.213028	6.16142	0.065547	0.0983205	0.344122	2.40885	0.131094	0	0.0163867	0.0327735
nzgw214_Elusimicrobiota	2602154	140	12	226	2	13176	4380	26364	11522	828	106	1010	422	139428	1828	14806	2452	0.0291047	0.00134682	0.0531258	0.000448873	3.50454	0.89078	7.76313	1.10634	0.155335	0.244376	0.0951874	0.0595021	17.5775	0.348559	4.1252	0.273854	1.30738	0.112061	2.11048	0.0186768	123.043	40.9023	246.198	107.597	7.73221	0.989872	9.4318	3.94081	1302.04	17.0706	138.265	22.8978
nzgw215_Elusimicrobiota	2272656	0	0	0	0	12	4	0	0	0	0	6	0	7860	228	76468	34434	0	0	0	0	0.0036545	0.000931442	0	0	0	0	0.000647454	0	1.13456	0.0497776	24.3942	4.40337	0	0	0	0	0.128308	0.0427693	0	0	0	0	0.064154	0	84.0418	2.43785	817.621	368.18
nzgw216_FCPU426	2915893	0	0	0	2	52	26	4	10	2	6	24	0	7082	60660	120	186	0	0	0	0.000400576	0.0123428	0.0047188	0.00105111	0.000856883	0.000334834	0.0123443	0.00201851	0	0.796754	10.322	0.0298367	0.0185384	0	0	0	0.0166673	0.433349	0.216675	0.0333346	0.0833364	0.0166673	0.0500018	0.200007	0	59.0188	505.519	1.00004	1.55006
nzgw217_Fibrobacterota	6751321	6	12	18	6	378	1238	438	56	102540	7358	285654	62914	32	14	0	18	0.000480763	0.000519104	0.00163085	0.000519026	0.0387511	0.0970424	0.04971	0.00207249	7.4144	6.53817	10.3763	3.41909	0.00155489	0.0010289	0	0.000774846	0.0215958	0.0431915	0.0647873	0.0215958	1.36053	4.45593	1.57649	0.201561	369.072	26.4836	1028.15	226.446	0.115177	0.0503901	0	0.0647873
nzgw218_Fibrobacterota	2625537	52	4	196	26	16402	2692	4912	908	5744	2032	17470	4232	42264	2088	8106	7010	0.010714	0.000444943	0.0456634	0.00578338	4.32374	0.542608	1.4335	0.0864093	1.06799	4.64292	1.6318	0.591398	5.28071	0.394589	2.23836	0.775946	0.481273	0.037021	1.81403	0.240636	151.805	24.9151	45.4618	8.40377	53.1622	18.8067	161.689	39.1682	391.164	19.325	75.0231	64.8793
nzgw219_Fibrobacterota	1895452	0	0	0	0	8	4	0	0	4	6	2	2	70	6	16154	13860	0	0	0	0	0.00292118	0.0011168	0	0	0.00103019	0.01899	0.000258767	0.000387141	0.012115	0.00157062	6.17885	2.12511	0	0	0	0	0.102561	0.0512806	0	0	0.0512806	0.076921	0.0256403	0.0256403	0.897411	0.076921	207.097	177.687
nzgw22_Halobacteriota	1155615	0	0	0	0	2	2	0	2	12	12	42	12	100	2	1628	13098	0	0	0	0	0.00119784	0.000915896	0	0.000432424	0.0050692	0.062295	0.00891307	0.00380996	0.0283875	0.000858716	1.02137	3.294	0	0	0	0	0.0420555	0.0420555	0	0.0420555	0.252333	0.252333	0.883166	0.252333	2.10278	0.0420555	34.2332	275.422
nzgw220_Fibrobacterota	3313587	4	0	2	0	486	274	114	40	20772	1310	47862	9672	916	20	74	72	0.000653025	0	0.0003692	0	0.101512	0.0437604	0.0263612	0.00301616	3.06021	2.37169	3.54229	1.07095	0.0906853	0.00299478	0.016191	0.00631489	0.0293338	0	0.0146669	0	3.56405	2.00936	0.836012	0.293338	152.33	9.60681	350.993	70.9291	6.71743	0.146669	0.542675	0.528008
nzgw221_Fibrobacterota	1163123	0	0	0	0	6	4	2	0	0	0	6	0	444	20	6778	14706	0	0	0	0	0.00357031	0.00181997	0.00131754	0	0	0	0.00126508	0	0.125227	0.00853173	4.2249	3.67452	0	0	0	0	0.125352	0.0835681	0.0417841	0	0	0	0.125352	0	9.27606	0.417841	141.606	307.238
nzgw222_Fibrobacterota	2185916	6	0	0	0	4	6	0	0	4	0	8	0	710	22	9170	48572	0.00148486	0	0	0	0.00126651	0.0014526	0	0	0.000893301	0	0.000897528	0	0.106553	0.0049937	3.04142	6.45779	0.0666997	0	0	0	0.0444665	0.0666997	0	0	0.0444665	0	0.088933	0	7.8928	0.244566	101.939	539.957
nzgw223_Bacillota	2088993	12	2	0	0	54	14	10	18	12	0	30	14	686	2904	280	94068	0.00310751	0.000279612	0	0	0.0178911	0.00354667	0.00366793	0.00215292	0.00280424	0	0.00352189	0.00245892	0.107728	0.689751	0.0971766	13.0869	0.139589	0.0232648	0	0	0.62815	0.162854	0.116324	0.209383	0.139589	0	0.348972	0.162854	7.97983	33.7805	3.25707	1094.24
nzgw224_Bacillota	353071	4	0	6	0	0	2	0	2	4	0	2	4	4656	0	0	0	0.00612867	0	0.0103949	0	0	0.00299776	0	0.00141534	0.00553056	0	0.00138918	0.00415672	4.32604	0	0	0	0.275299	0	0.412948	0	0	0.137649	0	0.137649	0.275299	0	0.137649	0.275299	320.448	0	0	0
nzgw225_Bacillota_A	1678722	6	0	2	2	6	4	2	4	4	0	16	2	138	4	1296	32552	0.00193348	0	0.000728755	0.000695789	0.00247373	0.00126099	0.000912871	0.000595352	0.00116319	0	0.0023374	0.000437123	0.0269675	0.00118226	0.559715	5.63547	0.0868518	0	0.0289506	0.0289506	0.0868518	0.0579012	0.0289506	0.0579012	0.0579012	0	0.231605	0.0289506	1.99759	0.0579012	18.76	471.2
nzgw226_Bacillota_B	3569505	184	20	52	14	2720	8142	182	548	368	44	784	128	1086	26	9222	122088	0.0278855	0.00163638	0.00891098	0.00229059	0.527402	1.20713	0.0390681	0.0383588	0.0503282	0.0739486	0.0538641	0.0131569	0.0998071	0.00361408	1.87309	9.94023	1.25261	0.136153	0.353999	0.0953073	18.5169	55.428	1.239	3.7306	2.50522	0.299537	5.33721	0.871381	7.39313	0.176999	62.7803	831.134
nzgw227_Gemmatimonadota	2860938	6	20	214	538	166	274	12	50	8	18	4	6	1386	4698	970	35410	0.00113452	0.00204166	0.0457547	0.109825	0.0401588	0.0506841	0.00321389	0.00436671	0.00136506	0.0377441	0.000342881	0.000769476	0.158926	0.814775	0.245813	3.59707	0.0509623	0.169874	1.81766	4.56962	1.40996	2.32728	0.101925	0.424686	0.0679497	0.152887	0.0339749	0.0509623	11.7723	39.9035	8.23891	300.763
nzgw228_Gemmatimonadota	3809751	16	0	0	0	58	44	18	8	12	4	42	22	1260	14	4114	202704	0.00227191	0	0	0	0.0105369	0.00611203	0.00362021	0.00052467	0.00153764	0.00629867	0.00270361	0.00211874	0.108496	0.00182333	0.782904	15.4631	0.102054	0	0	0	0.369945	0.280648	0.114811	0.051027	0.0765404	0.0255135	0.267892	0.140324	8.03675	0.0892972	26.2406	1292.92
nzgw229_Gemmatimonadota	2507265	0	8	2	0	20	8	2	34	2	12	10	8	258	20	2212	68530	0	0.000931863	0.000487933	0	0.00552091	0.00168857	0.000611207	0.00338822	0.000389405	0.0287122	0.000978118	0.00117069	0.0337566	0.00395788	0.639625	7.9435	0	0.0775347	0.0193837	0	0.193837	0.0775347	0.0193837	0.329522	0.0193837	0.116302	0.0969184	0.0775347	2.50049	0.193837	21.4383	664.181
nzgw23_Halobacteriota	2148555	53442	5730	22458	314	4	0	0	6	2	4	0	0	0	2	0	0	13.4556	0.77888	6.39374	0.0853512	0.00128853	0	0	0.000697747	0.000454417	0.0111686	0	0	0	0.000461866	0	0	604.425	64.8059	253.998	3.55132	0.0452397	0	0	0.0678596	0.0226199	0.0452397	0	0	0	0.0226199	0	0
nzgw230_Desulfobacterota_F	1417111	2	0	6	0	174	50	114	32	32	0	64	18	544	20	2122	14372	0.000763474	0	0.00258987	0	0.0849818	0.0186722	0.0616395	0.00564208	0.0110234	0	0.0110756	0.00466038	0.125932	0.0070026	1.08563	2.94744	0.0342951	0	0.102885	0	2.98368	0.857378	1.95482	0.548722	0.548722	0	1.09744	0.308656	9.32827	0.342951	36.3871	246.445
nzgw231_Hydrogenedentota	3989846	80	130	134	408	46	74	52	610	40	92	66	94	1738	2016	2162	75024	0.0108468	0.00951589	0.0205437	0.0597215	0.00797962	0.00981534	0.00998632	0.0382003	0.00489413	0.13833	0.00405676	0.00864419	0.1429	0.250707	0.392862	5.46482	0.487237	0.79176	0.816122	2.48491	0.280161	0.450694	0.316704	3.71518	0.243618	0.560322	0.40197	0.572503	10.5852	12.2784	13.1676	456.931
nzgw232_Lindowbacteria	3352487	0	0	0	0	62	8	54	16	14	4	12	2	64524	12902	414	210	0	0	0	0	0.0127999	0.00126285	0.012342	0.00119247	0.0020386	0.00715778	0.00087782	0.000218885	6.31385	1.90951	0.0895311	0.0182047	0	0	0	0	0.449398	0.0579868	0.391411	0.115974	0.101477	0.0289934	0.0869802	0.0144967	467.693	93.5182	3.00082	1.52215
nzgw233_Margulisbacteria	1668425	774	158	634	10	6178	1370	1264	294	25532	1956	66454	17566	5104	40	14	0	0.250959	0.0276575	0.232441	0.00350042	2.56284	0.434554	0.580495	0.0440285	7.4705	7.03311	9.768	3.86295	1.00356	0.0118956	0.00608362	0	11.273	2.30121	9.23398	0.145646	89.9803	19.9535	18.4097	4.282	371.864	28.4884	967.878	255.842	74.3379	0.582585	0.203905	0
nzgw234_Margulisbacteria	2829471	6	0	16	4	266	72	1230	328	328	22	572	180	73246	604	1182	150	0.00114713	0	0.00345896	0.000825622	0.0650664	0.0134666	0.333087	0.0289642	0.05659	0.0466448	0.0495772	0.023341	8.49217	0.105917	0.302868	0.015407	0.0515291	0	0.137411	0.0343527	2.28446	0.618349	10.5635	2.81692	2.81692	0.18894	4.91244	1.54587	629.05	5.18726	10.1512	1.28823
nzgw235_Margulisbacteria	1692942	30198	3130	15054	270	782	128	164	44	8	0	2	0	0	0	0	0	9.64949	0.539964	5.43926	0.0931426	0.319702	0.0400127	0.0742267	0.00649387	0.00230685	0	0.00028972	0	0	0	0	0	433.453	44.9271	216.081	3.8755	11.2246	1.83727	2.35401	0.631563	0.11483	0	0.0287074	0	0	0	0	0
nzgw236_Methylomirabilota	1327986	640	396	268	172	184	562	720	7934	2636	4764	9608	21874	24	30	0	2	0.260708	0.0870891	0.123444	0.0756418	0.095897	0.223961	0.41543	1.49277	0.968999	21.5211	1.77432	6.04348	0.00592867	0.0112088	0	0.000437691	11.711	7.24616	4.90397	3.14732	3.3669	10.2837	13.1748	145.179	48.2345	87.1735	175.811	400.259	0.439161	0.548952	0	0.0365968
nzgw237_Methylomirabilota	1637715	2	34	26	4	302	58	124	442	28	2	60	18	14472	2842	3526	1414	0.000660632	0.00606321	0.00971103	0.00142642	0.127629	0.0187421	0.0580152	0.0674337	0.00834624	0.00732617	0.00898471	0.00403261	2.89888	0.861031	1.56093	0.250924	0.0296755	0.504483	0.385781	0.059351	4.481	0.860589	1.83988	6.55828	0.415457	0.0296755	0.890265	0.267079	214.732	42.1689	52.3179	20.9806
nzgw238_Methylomirabilota	2094165	2994	12662	1058	1884	798	5102	3516	103828	18364	43378	84270	186298	150	582	2	8	0.773409	1.76585	0.309033	0.525408	0.263738	1.28932	1.28646	12.3879	4.28083	124.264	9.86855	32.64	0.0234974	0.137894	0.000692404	0.00111022	34.7414	146.926	12.2767	21.8613	9.25973	59.2019	40.7985	1204.79	213.09	503.344	977.841	2161.74	1.74055	6.75334	0.0232073	0.0928294
nzgw239_Methylomirabilota	1223392	12	48	14	24	220	72	100	1066	18	0	42	36	13590	3120	1086	2128	0.0053062	0.0114588	0.00699991	0.011457	0.124462	0.0311456	0.0626315	0.217713	0.00718254	0	0.00841928	0.0107967	3.64413	1.26538	0.643583	0.505519	0.238354	0.953415	0.278079	0.476707	4.36982	1.43012	1.98628	21.1738	0.357531	0	0.834238	0.715061	269.936	61.972	21.571	42.2681
nzgw24_Halobacteriota	3282813	238316	31776	94668	1540	14	2	0	4	18	2	8	2	2	2	6	2	39.2713	2.82693	17.6395	0.273969	0.00295163	0.000322414	0	0.000304444	0.00267669	0.00365485	0.000597634	0.00022353	0.000199859	0.000302285	0.00132509	0.000177058	1764.06	235.212	700.75	11.3994	0.103631	0.0148044	0	0.0296088	0.133239	0.0148044	0.0592175	0.0148044	0.0148044	0.0148044	0.0444131	0.0148044
nzgw240_Methylomirabilota	1986465	4394	1006	1638	104	1800	376	38	102	6	4	20	2	1144	352	14630	52202	1.1966	0.147904	0.504386	0.0305759	0.627151	0.10017	0.0146575	0.0128296	0.00147449	0.0120799	0.00246911	0.000369404	0.188923	0.0879214	5.33954	7.63726	53.7509	12.3062	20.0373	1.27221	22.019	4.59953	0.464846	1.24774	0.0733967	0.0489311	0.244656	0.0244656	13.9943	4.30594	178.966	638.576
nzgw241_Methylomirabilota	3448604	22	34	58	52	36772	4878	21372	8266	2068	220	2914	824	2674	82	58	12	0.00345102	0.00287937	0.0102876	0.00880616	7.37997	0.748562	4.74854	0.598887	0.292738	0.382706	0.207223	0.087667	0.254365	0.0117979	0.0121934	0.00101128	0.155019	0.239575	0.408687	0.366409	259.108	34.372	150.594	58.245	14.5718	1.55019	20.533	5.80618	18.8419	0.577799	0.408687	0.084556
nzgw242_Methylomirabilota	2267904	0	32	4	6	408	78	298	656	32	4	78	18	30112	15888	17766	11462	0	0.00412086	0.00107886	0.00154509	0.124513	0.0182012	0.100682	0.0722723	0.00688805	0.0105809	0.00843454	0.00291206	4.35567	3.47598	5.67944	1.46882	0	0.342872	0.042859	0.0642884	4.37161	0.83575	3.19299	7.02887	0.342872	0.042859	0.83575	0.192865	322.642	170.236	190.358	122.812
nzgw243_Methylomirabilota	6294397	116288	487070	32756	47086	2812	2520	2886	26660	19158	18832	36634	51694	4264	1866	938	908	9.99422	22.5995	3.18322	4.36882	0.309202	0.211873	0.351318	1.05828	1.48582	17.9485	1.42732	3.01327	0.22223	0.147092	0.108041	0.041924	448.939	1880.37	126.457	181.779	10.8559	9.72865	11.1416	102.923	73.9609	72.7024	141.428	199.569	16.4615	7.20384	3.62122	3.5054
nzgw244_Methylomirabilota	2929861	1126	6936	1304	3538	432	1788	678	79296	164	410	512	686	284	424	8	30	0.207902	0.691392	0.272246	0.705241	0.102051	0.322961	0.177313	6.76234	0.0273255	0.839503	0.0428563	0.0859072	0.0317988	0.0718045	0.00197963	0.00297581	9.33894	57.5266	10.8153	29.3438	3.58297	14.8295	5.62327	657.674	1.3602	3.4005	4.24648	5.68962	2.35547	3.51662	0.0663513	0.248817
nzgw245_Methylomirabilota	3122674	50	316	44	80	196	120	100	1346	56	54	114	128	38540	12636	38718	14698	0.00866187	0.0295544	0.00861899	0.014962	0.043442	0.0203369	0.0245376	0.107699	0.00875453	0.103741	0.00895302	0.0150396	4.04879	2.00778	8.98932	1.36793	0.38909	2.45905	0.342399	0.622543	1.52523	0.933815	0.778179	10.4743	0.43578	0.420217	0.887124	0.996069	299.91	98.3307	301.295	114.377
nzgw246_Methylomirabilota	2342774	3724	2884	3002	7044	1248	1850	672	4908	86	42	122	78	102070	90542	5246	4304	0.859899	0.359523	0.78381	1.75596	0.368693	0.417899	0.219785	0.52344	0.0179201	0.107548	0.0127709	0.0122157	14.2925	19.1758	1.62345	0.533916	38.6265	29.9138	31.1377	73.0626	12.9447	19.1888	6.9702	50.9073	0.892019	0.435637	1.26542	0.809041	1058.7	939.131	54.4132	44.6425
nzgw247_Methylomirabilota	2503020	94	210	94	178	252	270	68	524	10	40	44	36	48690	45388	13304	10536	0.0203157	0.0245029	0.0229717	0.041532	0.0696814	0.0570859	0.0208163	0.052307	0.00195032	0.0958696	0.00431102	0.00527704	6.38139	8.99725	3.85353	1.22333	0.912578	2.03874	0.912578	1.72807	2.44648	2.62123	0.660163	5.08713	0.0970827	0.388331	0.427164	0.349498	472.696	440.639	129.159	102.286
nzgw248_Myxococcota	3830141	10	0	12	2	1508	182	104234	12518	2	0	10	2	10	0	0	0	0.00141239	0	0.00191645	0.000304959	0.2725	0.025147	20.8523	0.816607	0.00025491	0	0.00064029	0.000191588	0.000856495	0	0	0	0.0634441	0	0.076133	0.0126888	9.56738	1.15468	661.304	79.4194	0.0126888	0	0.0634441	0.0126888	0.0634441	0	0	0
nzgw249_Myxococcota	5968318	0	0	0	0	26	0	0	2	0	2	12	0	108952	4056	4478	858	0	0	0	0	0.0030151	0	0	8.37281e-05	0	0.00201031	0.000493084	0	5.98857	0.337193	0.543967	0.0417798	0	0	0	0	0.105859	0	0	0.008143	0	0.008143	0.048858	0	443.598	16.514	18.2322	3.49335
nzgw25_Halobacteriota	1506998	0	8	8	0	4	10	36	76	4	8	16	10	94	112	656	11078	0	0.00155039	0.00324719	0	0.00183708	0.0035117	0.0183041	0.0126007	0.00129574	0.0318466	0.00260375	0.00243467	0.0204623	0.0368755	0.315596	2.13639	0	0.128998	0.128998	0	0.0644991	0.161248	0.580492	1.22548	0.0644991	0.128998	0.257996	0.161248	1.51573	1.80597	10.5779	178.63
nzgw250_Myxococcota	8442456	3552	1248	1864	118	14210	1990	206360	26660	294	60	556	202	11192	390	328	12	0.2276	0.0431726	0.135054	0.00816281	1.16495	0.124742	18.729	0.789013	0.017	0.0426352	0.0161509	0.0087788	0.434889	0.0229207	0.0281673	0.000413089	10.2238	3.59213	5.36517	0.339641	40.9008	5.72784	593.968	76.7357	0.846223	0.172699	1.60034	0.581418	32.214	1.12254	0.944085	0.0345397
nzgw251_Myxococcota	4001869	46	0	196	4	8816	1110	72516	11776	72	4	142	30	8600	16	28	4	0.00621818	0	0.0299587	0.000583746	1.52472	0.146788	13.8845	0.735238	0.00878296	0.00599629	0.00870195	0.0027505	0.704978	0.00198376	0.00507266	0.000290488	0.279319	0	1.19014	0.0242887	53.5322	6.7401	440.329	71.5058	0.437196	0.0242887	0.862247	0.182165	52.2206	0.0971546	0.170021	0.0242887
nzgw252_Myxococcota	3830163	0	0	58	0	65264	6812	9278	950	174	6	340	86	328	6	88	10	0	0	0.00926277	0	11.7933	0.941211	1.85607	0.0619725	0.022177	0.00939765	0.0217697	0.00823823	0.0280929	0.000777261	0.0166574	0.000758777	0	0	0.367974	0	414.059	43.2179	58.8631	6.02716	1.10392	0.0380663	2.15709	0.545616	2.08096	0.0380663	0.558305	0.0634438
nzgw253_Myxococcota	6218013	2	0	0	0	82	20	8	2	0	0	4	0	113426	458	116	228	0.000173999	0	0	0	0.00912731	0.00170219	0.000985818	8.03658e-05	0	0	0.000157761	0	5.98413	0.0365466	0.0135253	0.0106565	0.007816	0	0	0	0.320456	0.07816	0.031264	0.007816	0	0	0.015632	0	443.269	1.78986	0.453328	0.891024
nzgw254_Myxococcota	4967560	14	36	856	82	42342	5824	17410	2558	296	98	564	256	372	96	2	0	0.00152459	0.00211652	0.105405	0.00964045	5.89941	0.620451	2.68543	0.128662	0.0290884	0.11835	0.0278437	0.0189082	0.0245663	0.00958873	0.000291896	0	0.0684843	0.176103	4.18733	0.401122	207.126	28.4895	85.1652	12.5131	1.44795	0.47939	2.75894	1.25228	1.81973	0.469607	0.00978348	0
nzgw255_Myxococcota	4578848	14	0	50	0	4212	646	67322	8500	136	14	32	14	52	2	0	2	0.00165402	0	0.0066795	0	0.636668	0.0746631	11.2657	0.463827	0.0144995	0.0183424	0.0017139	0.00112182	0.00372552	0.000216724	0	0.000126942	0.0742982	0	0.265351	0	22.3531	3.42833	357.279	45.1096	0.721754	0.0742982	0.169824	0.0742982	0.275965	0.010614	0	0.010614
nzgw256_Myxococcota	4393363	4	0	18	0	94	834	36	6	74224	5104	172862	39164	2	0	0	4	0.000492528	0	0.00250614	0	0.0148085	0.100461	0.00627861	0.00034123	8.24743	6.96946	9.64925	3.27071	0.000149339	0	0	0.000264603	0.0221243	0	0.0995593	0	0.519921	4.61291	0.199119	0.0331864	410.538	28.2306	956.112	216.619	0.0110621	0	0	0.0221243
nzgw257_Myxococcota	6128645	0	0	6	2	2	598	0	2	61014	4034	134466	30334	2	4	0	0	0	0	0.000598849	0.000190587	0.000225864	0.0516376	0	8.15377e-05	4.86	3.94872	5.38071	1.81601	0.000107055	0.000323838	0	0	0	0	0.0237899	0.00792997	0.00792997	2.37106	0	0.00792997	241.92	15.9948	533.156	120.274	0.00792997	0.0158599	0	0
nzgw258_Myxococcota	5776820	4	28	2	30	12	86	34	128	12	20	4	2	8408	78076	224	566	0.000374576	0.00141557	0.000211773	0.00303291	0.00143772	0.00787842	0.00450971	0.00553623	0.00101406	0.0207695	0.00016981	0.000127026	0.477467	6.70597	0.0281125	0.0284747	0.0168259	0.117781	0.00841293	0.126194	0.0504776	0.361756	0.14302	0.538428	0.0504776	0.0841293	0.0168259	0.00841293	35.368	328.424	0.942249	2.38086
nzgw259_Myxococcota	3329381	2	0	16	2	2152	282	194	14	0	2	2	6	1972	4170	15392	35906	0.000324964	0	0.00293959	0.000350827	0.447362	0.0448245	0.0446474	0.00105065	0	0.00360373	0.000147319	0.000661211	0.194305	0.621449	3.35176	3.13426	0.0145973	0	0.116778	0.0145973	15.7067	2.05822	1.41594	0.102181	0	0.0145973	0.0145973	0.0437919	14.3929	30.4354	112.341	262.065
nzgw26_Micrarchaeota	1081644	0	0	0	0	2	0	2	0	2	0	2	0	18502	164	7820	1192	0	0	0	0	0.00127975	0	0.00141679	0	0.000902645	0	0.000453458	0	5.61144	0.0752302	5.24159	0.320275	0	0	0	0	0.0449316	0	0.0449316	0	0.0449316	0	0.0449316	0	415.662	3.68439	175.683	26.7792
nzgw260_Myxococcota	6530753	262	26	3652	146	57102	8000	223424	35424	332	16	538	138	29100	134	208	8	0.0217023	0.00116271	0.342056	0.0130562	6.05158	0.648271	26.2135	1.35527	0.0248168	0.0146975	0.0202027	0.00775297	1.46174	0.0101806	0.0230909	0.000356007	0.974865	0.0967423	13.5886	0.543245	212.468	29.7669	831.329	131.808	1.23532	0.0595337	2.00182	0.513478	108.277	0.498595	0.773938	0.0297669
nzgw261_Myxococcota	477542	194	32	98	8	92	42	122	10	2	0	0	0	156	126	10236	9460	0.219765	0.0195704	0.125529	0.00978374	0.133339	0.0465444	0.195752	0.00523216	0.00204451	0	0	0	0.107165	0.130916	15.5403	5.7572	9.8718	1.62834	4.98679	0.407085	4.68147	2.13719	6.20804	0.508856	0.101771	0	0	0	7.93815	6.41158	520.865	481.378
nzgw262_Myxococcota	1778454	414	80	472	78	25614	5672	22464	5740	20	2	40	16	234	16	6	4	0.125929	0.0131374	0.162342	0.0256141	9.96817	1.68781	9.67838	0.806422	0.00548983	0.00674641	0.0055158	0.00330088	0.0431631	0.00446386	0.00244596	0.000653655	5.65671	1.09308	6.4492	1.06576	349.978	77.4997	306.938	78.4288	0.273271	0.0273271	0.546542	0.218617	3.19727	0.218617	0.0819813	0.0546542
nzgw263_Myxococcota	1993710	1204	138	4944	88	2240	660	130	48	27056	1878	58484	15506	1586	18	16	6	0.326688	0.0202153	1.51686	0.0257779	0.777619	0.175191	0.049962	0.00601551	6.6248	5.65092	7.19393	2.85358	0.260964	0.00447964	0.00581833	0.000874623	14.6748	1.68199	60.2591	1.07257	27.3019	8.0443	1.58448	0.58504	329.768	22.8897	712.822	188.992	19.3307	0.21939	0.195013	0.07313
nzgw264_Nitrospinota	1653789	42	24	48	98	1286	19290	210	896	140	46	356	92	66	36	2	4	0.0137384	0.00423832	0.0177538	0.0346077	0.538197	6.17279	0.0972966	0.13537	0.0413256	0.166864	0.0527912	0.0204108	0.0130919	0.0108008	0.00087678	0.000702929	0.617128	0.352645	0.705289	1.43997	18.8959	283.438	3.08564	13.1654	2.05709	0.675902	5.2309	1.3518	0.969773	0.528967	0.0293871	0.0587741
nzgw265_Nitrospinota	2348224	2	2	8	26	328	108	12	12	18	6	60	20	256	34	5076	38384	0.000460743	0.000248744	0.00208392	0.00646637	0.0966752	0.0243396	0.00391562	0.00127683	0.003742	0.0153284	0.00626618	0.00312495	0.0357635	0.0071841	1.56719	4.75053	0.0206965	0.0206965	0.082786	0.269054	3.39422	1.11761	0.124179	0.124179	0.186268	0.0620895	0.620895	0.206965	2.64915	0.35184	52.5277	397.207
nzgw266_Nitrospinota	2869409	12	0	4	2	462	74668	56	38	0	0	6	18	0	0	6	20	0.00226234	0	0.000852703	0.000407065	0.111437	13.7712	0.0149539	0.0033089	0	0	0.000512802	0.00230161	0	0	0.001516	0.00202567	0.101624	0	0.0338746	0.0169373	3.91251	632.337	0.474244	0.321808	0	0	0.0508119	0.152436	0	0	0.0508119	0.169373
nzgw267_Nitrospinota	2572143	6	14	0	0	888	398	22	22	148	34	496	146	474	424	10290	71898	0.0012619	0.00158963	0	0	0.238945	0.0818875	0.00655369	0.00213708	0.0280891	0.0792993	0.0472909	0.0208262	0.0604537	0.0817907	2.90042	8.12369	0.0566843	0.132263	0	0	8.38927	3.76006	0.207842	0.207842	1.39821	0.321211	4.6859	1.37932	4.47806	4.00569	97.2135	679.247
nzgw268_Nitrospirota	1839695	10	30	18	8	218	1140	6908	27148	48	30	100	48	40	0	10	10	0.00294051	0.00476253	0.0059849	0.00253963	0.0820146	0.327936	2.87717	3.6871	0.012737	0.0978275	0.0133305	0.009573	0.0071327	0	0.0039409	0.00157974	0.132087	0.396261	0.237757	0.10567	2.8795	15.0579	91.2458	358.59	0.634018	0.396261	1.32087	0.634018	0.528348	0	0.132087	0.132087
nzgw269_Nitrospirota	2614829	2	10	0	2	1014	23816	2924	22618	30	20	90	34	0	4	0	0	0.000413766	0.00111691	0	0.000446697	0.268396	4.82009	0.856826	2.16124	0.00560079	0.0458851	0.00844093	0.00477077	0	0.000759014	0	0	0.0185863	0.0929315	0	0.0185863	9.42325	221.326	27.1732	210.192	0.278795	0.185863	0.836384	0.315967	0	0.0371726	0	0
nzgw27_Micrarchaeota	927006	0	0	0	0	16	2	4	0	0	0	0	0	13702	140	740	158	0	0	0	0	0.0119459	0.00114177	0.00330625	0	0	0	0	0	4.84888	0.0749339	0.578749	0.0495343	0	0	0	0	0.419415	0.0524268	0.104854	0	0	0	0	0	359.176	3.66988	19.3979	4.14172
nzgw270_Nitrospirota	1334328	25446	27186	7018	25088	120	400	106	6024	266	2654	298	526	54	120	0	6	10.3163	5.95038	3.21722	10.9807	0.0622443	0.158645	0.0608698	1.12802	0.0973174	11.9323	0.0547703	0.144636	0.0132761	0.0446223	0	0.00130683	463.408	495.096	127.808	456.888	2.18537	7.28457	1.93041	109.706	4.84424	48.3331	5.427	9.5792	0.983416	2.18537	0	0.109268
nzgw271_Nitrospirota	3001706	0	0	2	0	2348	492	8	6	116	8	240	84	12746	206	55100	4566	0	0	0.000407561	0	0.54139	0.0867414	0.00204211	0.000499432	0.0188652	0.0159885	0.019608	0.0102675	1.39298	0.0340512	13.3083	0.442078	0	0	0.0161908	0	19.008	3.98294	0.0647632	0.0485724	0.939066	0.0647632	1.9429	0.680013	103.184	1.66765	446.056	36.9636
nzgw272_Nitrospirota	2013533	0	0	0	0	54	6	6	4	0	2	2	0	61680	3270	1030	130	0	0	0	0	0.0185616	0.00157697	0.00228324	0.000496357	0	0.00595877	0.000243592	0	10.0491	0.80579	0.370868	0.0187636	0	0	0	0	0.65169	0.07241	0.07241	0.0482734	0	0.0241367	0.0241367	0	744.375	39.4635	12.4304	1.56888
nzgw273_Nitrospirota	1888679	2094	290	982	14	950	114	174	36	6	0	22	2	1676	4200	7462	26332	0.599773	0.0448438	0.318041	0.00432909	0.348134	0.031943	0.070591	0.00476253	0.00155083	0	0.00285664	0.00038853	0.291109	1.10338	2.86443	4.05188	26.9417	3.73118	12.6345	0.180126	12.2228	1.46674	2.23871	0.463181	0.0771968	0	0.283055	0.0257323	21.5636	54.0378	96.0071	338.791
nzgw274_Nitrospirota	2489035	20	4	0	0	1222	1162	222	220	32	14	120	36	179848	503368	940	1022	0.00434678	0.000469344	0	0	0.339798	0.247061	0.0683408	0.0220844	0.00627611	0.0337429	0.0118234	0.00530669	23.7036	100.343	0.273803	0.11933	0.195256	0.0390513	0	0	11.9302	11.3444	2.16735	2.14782	0.31241	0.136679	1.17154	0.351462	1755.82	4914.29	9.17705	9.9776
nzgw275_Nitrospirota	1753782	348	608	7460	11428	1560	5722	454	3198	1626	19360	2070	2502	8074	14950	58	98	0.107343	0.101249	2.60192	3.80558	0.615644	1.72664	0.198353	0.455613	0.452602	66.224	0.289458	0.523437	1.51026	4.22959	0.0239769	0.0162398	4.82181	8.42431	103.364	158.344	21.615	79.2827	6.29052	44.3108	22.5295	268.248	28.6814	34.6671	111.871	207.144	0.803635	1.35787
nzgw276_Nitrospirota	2506559	206	392	168	226	2376	562	3234	5968	502	238	1036	616	105714	31916	2136	1112	0.0444588	0.0456741	0.0409979	0.0526571	0.656068	0.118656	0.9886	0.5949	0.0977681	0.569619	0.101362	0.0901686	13.8355	6.31776	0.617823	0.128931	1.99708	3.80027	1.62869	2.19097	23.0343	5.44835	31.3522	57.8572	4.86667	2.30731	10.0436	5.97185	1024.85	309.412	20.7076	10.7804
nzgw277_Nitrospirota	1638002	5294	2914	21928	45614	292	1332	88	1336	202	742	398	326	206	374	74	240	1.74839	0.519562	8.1887	16.2634	0.123381	0.430348	0.0411649	0.203791	0.0602016	2.71753	0.0595882	0.0730223	0.0412565	0.11329	0.0327535	0.0425822	78.5373	43.2296	325.305	676.69	4.33186	19.7604	1.30549	19.8198	2.9967	11.0077	5.90439	4.83626	3.05604	5.54834	1.0978	3.56044
nzgw278_Nitrospirota	4690508	40	20	8	8	294	364	28	52	14	10	92	16	116356	314066	2652	7778	0.00461326	0.0012453	0.00104328	0.000996086	0.0433819	0.0410687	0.004574	0.00276998	0.00145707	0.0127899	0.00481016	0.00125156	8.13783	33.2226	0.409916	0.481925	0.207227	0.103614	0.0414454	0.0414454	1.52312	1.88577	0.145059	0.269395	0.0725295	0.0518068	0.476622	0.0828908	602.803	1627.07	13.7392	40.2953
nzgw279_Nitrospirota	3436118	2780	4094	67040	147106	1482	6336	224	2668	1668	14266	1428	1244	114	398	2	68	0.437668	0.34797	11.9343	25.0028	0.298511	0.975836	0.0499503	0.194004	0.236973	24.9069	0.101918	0.132833	0.0108837	0.0574709	0.00042199	0.00575138	19.66	28.9525	474.102	1040.32	10.4806	44.8078	1.58411	18.8679	11.796	100.888	10.0987	8.79749	0.8062	2.81463	0.0141439	0.480892
nzgw28_Micrarchaeota	724147	0	0	0	0	774	208	690	180	4256	196	7714	1990	52	0	0	0	0	0	0	0	0.739767	0.152008	0.730097	0.0621067	2.8691	1.62373	2.61243	1.00827	0.0235568	0	0	0	0	0	0	0	25.9729	6.9798	23.1541	6.04021	142.817	6.57712	258.857	66.7779	1.74495	0	0	0
nzgw280_Bdellovibrionota	1163120	4	0	0	0	16	0	88	26	94	12	180	70	25966	130	1110	98	0.00186039	0	0	0	0.00952086	0	0.0579718	0.00558524	0.0394525	0.0618931	0.0379524	0.0220814	7.32353	0.0554564	0.691893	0.0244869	0.0835683	0	0	0	0.334273	0	1.8385	0.543194	1.96386	0.250705	3.76058	1.46245	542.484	2.71597	23.1902	2.04742
nzgw281_Omnitrophota	1744730	116	16	90	4	7862	852	13000	1778	1178	56	2292	544	8560	38	132	6	0.0359665	0.00267827	0.0315533	0.00133893	3.11879	0.258429	5.70918	0.254622	0.329601	0.192551	0.322165	0.114399	1.60948	0.0108066	0.0548512	0.000999435	1.61561	0.222843	1.25349	0.0557106	109.499	11.8664	181.06	24.7634	16.4068	0.779949	31.9222	7.57665	119.221	0.529251	1.83845	0.0835659
nzgw282_Omnitrophota	1128912	2	4	2	0	5896	720	6208	1224	74	10	170	64	428	2	14	16	0.000958381	0.00103481	0.00108368	0	3.61475	0.337522	4.21357	0.270903	0.0319995	0.0531405	0.0369301	0.0208004	0.124372	0.000879028	0.00899101	0.004119	0.0430503	0.0861006	0.0430503	0	126.912	15.4981	133.628	26.3468	1.59286	0.215251	3.65928	1.37761	9.21276	0.0430503	0.301352	0.344402
nzgw283_Omnitrophota	880348	24	6	14	0	4708	620	7876	1120	332	26	702	132	4406	20	66	0	0.0147477	0.00199049	0.00972756	0	3.70137	0.372706	6.85504	0.317875	0.184101	0.177176	0.195557	0.0550139	1.64184	0.0112722	0.0543538	0	0.662465	0.165616	0.386438	0	129.954	17.1137	217.399	30.915	9.1641	0.717671	19.3771	3.64356	121.618	0.552054	1.82178	0
nzgw284_Omnitrophota	1051894	0	0	110	34	466	112	326	66	7414	370	14970	3136	26	4	0	0	0	0	0.0639663	0.018877	0.306616	0.0563476	0.237467	0.0156771	3.44074	2.11016	3.49013	1.09385	0.00810851	0.00188678	0	0	0	0	2.54113	0.78544	10.7652	2.58733	7.53099	1.52468	171.272	8.54744	345.825	72.4453	0.600631	0.0924047	0	0
nzgw285_Omnitrophota	1908614	50	6	24	2	38390	5554	16196	2740	3644	264	8172	1988	10	0	0	0	0.0141716	0.000918112	0.00769172	0.000611982	13.9213	1.53999	6.50202	0.358695	0.932034	0.829796	1.05003	0.382165	0.00171879	0	0	0	0.636588	0.0763905	0.305562	0.0254635	488.772	70.7122	206.203	34.885	46.3945	3.36118	104.044	25.3107	0.127318	0	0	0
nzgw286_Omnitrophota	1679080	10	0	4	0	7666	1194	34694	6130	552	46	898	194	460	8	8	0	0.00322179	0	0.0014572	0	3.15993	0.376325	15.8322	0.912183	0.160487	0.164351	0.131158	0.0423919	0.0898724	0.00236402	0.00345429	0	0.144722	0	0.0578888	0	110.944	17.2798	502.099	88.7147	7.98866	0.665722	12.996	2.80761	6.65722	0.115778	0.115778	0
nzgw287_Omnitrophota	1161837	10	4	16	6	3560	546	12532	1720	306	32	596	174	582	0	10	0	0.00465611	0.00100549	0.00842374	0.00301601	2.12073	0.248701	8.26482	0.369893	0.128572	0.16523	0.125803	0.0549486	0.16433	0	0.00624016	0	0.209152	0.0836606	0.334642	0.125491	74.4579	11.4197	262.109	35.9741	6.40004	0.669285	12.4654	3.63924	12.1726	0	0.209152	0
nzgw288_Omnitrophota	1659302	28	48	880	230	1802	340	1360	434	10592	776	24116	5166	4	0	0	0	0.00912853	0.00844847	0.324405	0.0809523	0.75164	0.108438	0.628018	0.0653518	3.11619	2.80557	3.56427	1.1423	0.000790814	0	0	0	0.410052	0.702946	12.8873	3.36828	26.3898	4.9792	19.9168	6.35581	155.117	11.3643	353.172	75.6546	0.0585788	0	0	0
nzgw289_Omnitrophota	1465124	2	0	26	18	500	256	144	28	10402	740	35234	8432	6	0	0	0	0.000738455	0	0.010855	0.00717505	0.236198	0.0924688	0.0753089	0.00477504	3.46588	3.03	5.89765	2.11159	0.00134344	0	0	0	0.0331713	0	0.431226	0.298541	8.29281	4.24592	2.38833	0.464398	172.524	12.2734	584.378	139.85	0.0995138	0	0	0
nzgw29_Micrarchaeota	1171225	0	0	2	2	74	324	8	0	11940	1192	44174	14576	28	0	0	2	0	0	0.00104453	0.000997278	0.0437293	0.146398	0.00523369	0	4.97663	6.1055	9.24949	4.56615	0.00784255	0	0	0.000496273	0	0	0.041495	0.041495	1.53532	6.72219	0.16598	0	247.725	24.731	916.5	302.416	0.58093	0	0	0.041495
nzgw290_Omnitrophota	1043684	0	0	2	0	6290	996	5954	1908	66	6	48	6	28	0	0	0	0	0	0.00117217	0	4.17121	0.505033	4.37117	0.456775	0.0308707	0.034488	0.0112788	0.00210928	0.00880093	0	0	0	0	0	0.0465658	0	146.45	23.1898	138.626	44.4238	1.53667	0.139697	1.11758	0.139697	0.651921	0	0	0
nzgw291_Omnitrophota	1175753	6	0	6	0	7012	1110	10292	1646	250	20	454	156	4588	26	82	6	0.0027606	0	0.00312152	0	4.12768	0.499616	6.70721	0.349789	0.103799	0.102047	0.0946959	0.0486812	1.28011	0.0109721	0.0505637	0.00148309	0.124006	0	0.124006	0	144.921	22.941	212.711	34.0189	5.1669	0.413352	9.38309	3.22415	94.823	0.537358	1.69474	0.124006
nzgw292_Omnitrophota	2029747	24	8	22	6	1942	426	822	144	16648	956	42976	8342	276	2	8	2	0.00639643	0.00115109	0.00662996	0.00172638	0.662198	0.11107	0.310305	0.0177261	4.00398	2.82554	5.19249	1.50793	0.0446074	0.000488901	0.00285752	0.000286365	0.287326	0.0957755	0.263383	0.0718316	23.2495	5.10004	9.84093	1.72396	199.309	11.4452	514.506	99.8699	3.30425	0.0239439	0.0957755	0.0239439
nzgw293_Omnitrophota	1654617	10	0	16	0	9286	1496	2248	398	16184	986	46842	9962	64	2	2	2	0.00326942	0	0.00591497	0	3.88429	0.47848	1.04102	0.0601006	4.77485	3.57491	6.94271	2.20903	0.0126889	0.000599743	0.000876341	0.000351288	0.146862	0	0.234979	0	136.376	21.9705	33.0145	5.8451	237.681	14.4806	687.93	146.304	0.939915	0.0293724	0.0293724	0.0293724
nzgw294_Omnitrophota	1351154	478	46	262	0	19198	2638	2436	402	790	66	1642	446	6814	36	582	52	0.191378	0.00994295	0.118611	0	9.83404	1.03324	1.38144	0.0743386	0.285426	0.293038	0.29803	0.121111	1.65439	0.01322	0.312291	0.0111848	8.59665	0.827293	4.71197	0	345.269	47.4434	43.8106	7.22982	14.2079	1.18699	29.5308	8.02114	122.547	0.647447	10.4671	0.935201
nzgw295_Omnitrophota	720672	0	0	6	0	416	70	864	132	74	4	178	60	17426	832	974	510	0	0	0.00509265	0	0.399518	0.0514032	0.918617	0.0457646	0.0501263	0.0332972	0.0605722	0.0305468	7.93231	0.572821	0.979855	0.205667	0	0	0.202311	0	14.0269	2.3603	29.1328	4.45085	2.49517	0.134874	6.0019	2.02311	587.579	28.0538	32.8418	17.1964
nzgw296_Omnitrophota	1383788	33024	5346	12502	288	2	0	2	0	2	0	0	0	0	0	0	0	12.9101	1.12829	5.52637	0.121548	0.00100032	0	0.00110744	0	0.000705556	0	0	0	0	0	0	0	579.918	93.8784	219.541	5.05742	0.035121	0	0.035121	0	0.035121	0	0	0	0	0	0	0
nzgw297_Omnitrophota	1414314	142454	15604	66770	820	24	4	10	6	142	30	242	88	10	0	4	0	54.4875	3.2222	28.8779	0.338606	0.0117448	0.00149673	0.00541767	0.00105998	0.0490133	0.127251	0.0419624	0.0228291	0.0023195	0	0.00205048	0	2447.57	268.1	1147.21	14.0888	0.412355	0.0687259	0.171815	0.103089	2.43977	0.515444	4.15792	1.51197	0.171815	0	0.0687259	0
nzgw298_Omnitrophota	1478617	0	0	0	0	6	106	0	0	12208	720	24480	5298	346	8	4	2	0	0	0	0	0.00280851	0.0379385	0	0	4.03051	2.92121	4.0602	1.31465	0.0767645	0.00268452	0.0019613	0.000393102	0	0	0	0	0.0986057	1.74203	0	0	200.63	11.8327	402.311	87.0688	5.68626	0.131474	0.0657371	0.0328686
nzgw299_Omnitrophota	2286054	4	0	0	0	6	2	6	0	150	10	330	72	81374	340	1148	104	0.000946546	0	0	0	0.00181654	0.000462992	0.00201105	0	0.0320314	0.0262421	0.0354013	0.0115558	11.6772	0.0737947	0.364079	0.0132214	0.0425187	0	0	0	0.063778	0.0212593	0.063778	0	1.59445	0.106297	3.50779	0.765336	864.979	3.61409	12.2029	1.10549
nzgw3_Thermoproteota	1287447	112	974	104	368	48	226	146	13728	144	258	502	694	108	228	0	24	0.0470605	0.220949	0.0494122	0.166934	0.0258043	0.0928985	0.0868924	2.66422	0.0546015	1.2022	0.0956237	0.19778	0.0275191	0.0878696	0	0.00541768	2.11395	18.3838	1.96295	6.94584	0.905979	4.26565	2.75569	259.11	2.71794	4.86964	9.47503	13.0989	2.03845	4.3034	0	0.45299
nzgw30_Micrarchaeota	1075159	4	0	2	2	100	22	146	58	8	0	32	4	17902	238	3464	500	0.00201259	0	0.00113786	0.00108639	0.0643736	0.0108288	0.104049	0.0134787	0.00363236	0	0.00729909	0.00136502	5.46221	0.109834	2.33586	0.135154	0.0904052	0	0.0452026	0.0452026	2.26013	0.497229	3.29979	1.31088	0.18081	0	0.723242	0.0904052	404.609	5.37911	78.2909	11.3007
nzgw300_Omnitrophota	2187885	0	0	0	0	8	4	2	0	0	0	10	8	181912	3304	30434	4368	0	0	0	0	0.00253073	0.000967531	0.000700429	0	0	0	0.0011209	0.00134158	27.2757	0.749287	10.085	0.580216	0	0	0	0	0.0888529	0.0444265	0.0222132	0	0	0	0.111066	0.0888529	2020.43	36.6963	338.019	48.5137
nzgw301_Omnitrophota	2418488	0	0	2	0	620	114	214	50	6	0	12	4	47432	2226	432	116	0	0	0.000505844	0	0.177431	0.0249454	0.0677998	0.00516558	0.0012111	0	0.00121683	0.000606832	6.4338	0.456682	0.129503	0.0139394	0	0	0.0200952	0	6.22951	1.14543	2.15019	0.50238	0.0602856	0	0.120571	0.0401904	476.578	22.366	4.34056	1.16552
nzgw302_Omnitrophota	2416841	4	0	18	0	45126	5660	19376	2988	14	0	48	4	6	0	2	0	0.000895324	0	0.0045557	0	12.9229	1.23936	6.14291	0.308905	0.00282782	0	0.00487062	0.000607246	0.00081441	0	0.00059996	0	0.0402178	0	0.18098	0	453.717	56.9082	194.815	30.0427	0.140762	0	0.482613	0.0402178	0.0603267	0	0.0201089	0
nzgw303_Omnitrophota	1227379	8	8	8	2	10878	2112	5010	1342	250	20	392	84	70	4	0	0	0.00352598	0.00190359	0.00398696	0.000951652	6.1341	0.910636	3.12764	0.273191	0.0994335	0.0977545	0.0783247	0.0251104	0.0187094	0.00161702	0	0	0.158386	0.158386	0.158386	0.0395966	215.366	41.814	99.1894	26.5693	4.94957	0.395966	7.76093	1.66306	1.38588	0.0791931	0	0
nzgw304_Omnitrophota	1170690	0	0	0	0	0	0	0	0	0	0	0	0	5454	44	14176	3502	0	0	0	0	0	0	0	0	0	0	0	0	1.52832	0.0186485	8.77915	0.869372	0	0	0	0	0	0	0	0	0	0	0	0	113.209	0.913308	294.251	72.691
nzgw305_Omnitrophota	1386475	0	0	0	0	2	2	4	0	0	0	2	0	2182	12	15862	6876	0	0	0	0	0.000998386	0.000763392	0.00221058	0	0	0	0.00035376	0	0.516277	0.0042944	8.29443	1.4413	0	0	0	0	0.0350529	0.0350529	0.0701058	0	0	0	0.0350529	0	38.2427	0.210318	278.005	120.512
nzgw306_Omnitrophota	1238748	84	16	22	0	76	92	28	12	4578	250	17756	3082	34	2	0	0	0.036683	0.00377224	0.0108635	0	0.0424631	0.0393038	0.0173194	0.00242042	1.80411	1.21072	3.51523	0.912856	0.00900401	0.000801088	0	0	1.64779	0.313865	0.431565	0	1.49086	1.80473	0.549264	0.235399	89.8047	4.90415	348.312	60.4583	0.666964	0.0392332	0	0
nzgw307_Omnitrophota	788337	4	0	0	0	20	2	58	4	4	0	18	2	13464	60	776	98	0.00274484	0	0	0	0.017559	0.0013426	0.0563734	0.00126777	0.00247696	0	0.00559953	0.00093083	5.60276	0.0377635	0.713659	0.0361281	0.123298	0	0	0	0.616488	0.0616488	1.78781	0.123298	0.123298	0	0.554839	0.0616488	415.019	1.84946	23.9197	3.02079
nzgw308_Omnitrophota	1495820	2	0	2	0	46	10	16	2	40	0	32	6	28294	246	1050	122	0.000723301	0	0.000817864	0	0.0212843	0.00353794	0.00819594	0.000334075	0.0130543	0	0.00524641	0.00147172	6.20519	0.0815997	0.508921	0.0237035	0.0324905	0	0.0324905	0	0.747282	0.162453	0.259924	0.0324905	0.649811	0	0.519849	0.0974716	459.644	3.99634	17.0575	1.98192
nzgw309_Omnitrophota	1708748	12	0	6	0	128	150	42	2	10546	546	34510	7088	18	0	0	2	0.00379902	0	0.00214785	0	0.0518457	0.0464561	0.0188334	0.000292445	3.01287	1.9169	4.95289	1.52194	0.00345569	0	0	0.00034016	0.170651	0	0.0853256	0	1.82028	2.13314	0.597279	0.0284419	149.974	7.76463	490.765	100.798	0.255977	0	0	0.0284419
nzgw31_Micrarchaeota	735016	46	2	36	2	2840	462	6036	1026	332	22	496	154	744	2	20	2	0.0338555	0.000794686	0.0299596	0.00158913	2.67425	0.33264	6.29232	0.348774	0.220502	0.179561	0.165492	0.0768735	0.33206	0.0013501	0.0197276	0.000790796	1.52078	0.066121	1.19018	0.066121	93.8918	15.274	199.553	33.9201	10.9761	0.727331	16.398	5.09132	24.597	0.066121	0.66121	0.066121
nzgw310_Omnitrophota	1551756	140	12	126	2	452	154	32	10	12224	688	22828	4604	2	0	0	0	0.048806	0.0022585	0.0496681	0.00075272	0.201602	0.0525203	0.015801	0.00161016	3.84557	2.65981	3.60774	1.08859	0.000422811	0	0	0	2.19235	0.187916	1.97312	0.0313194	7.07817	2.41159	0.50111	0.156597	191.424	10.7739	357.479	72.0972	0.0313194	0	0	0
nzgw311_Omnitrophota	1111904	0	0	0	0	3570	294	9198	1060	52	4	64	12	228	0	0	0	0	0	0	0	2.22219	0.13993	6.33847	0.238194	0.0228301	0.0215813	0.0141158	0.00395974	0.0672678	0	0	0	0	0	0	0	78.0202	6.42519	201.017	23.1657	1.13643	0.0874176	1.39868	0.262253	4.9828	0	0	0
nzgw312_Omnitrophota	2088312	4	0	6	0	9740	1002	19028	2580	4218	204	10114	2040	64	0	0	0	0.00103617	0	0.00175746	0	3.22808	0.253923	6.98162	0.308686	0.986013	0.58603	1.18773	0.358416	0.0100537	0	0	0	0.0465448	0	0.0698172	0	113.337	11.6595	221.413	30.0214	49.0815	2.37378	117.688	23.7378	0.744716	0	0	0
nzgw313_Omnitrophota	2448831	34	0	8	2	17522	2360	31234	5818	828	58	1394	446	278	6	10	0	0.00751084	0	0.0019983	0.000476977	4.95228	0.510015	9.77298	0.593619	0.16506	0.142087	0.139603	0.0668234	0.0372414	0.0012157	0.00296061	0	0.337385	0	0.0793848	0.0198462	173.873	23.4185	309.938	57.7326	8.21633	0.57554	13.8328	4.4257	2.75862	0.0595386	0.099231	0
nzgw314_Omnitrophota	2294074	8	2	6	2	170	204	80	16	29642	1510	66132	12052	52	0	6	2	0.00188647	0.000254616	0.00159983	0.000509154	0.0512888	0.04706	0.0267203	0.00174263	6.3077	3.94871	7.06961	1.92754	0.00743594	0	0.0018962	0.000253369	0.0847401	0.021185	0.0635551	0.021185	1.80073	2.16087	0.847401	0.16948	313.983	15.9947	700.504	127.661	0.55081	0	0.0635551	0.021185
nzgw315_Omnitrophota	1517073	10	0	12	0	166	24	54	16	60	4	122	30	40544	492	1484	174	0.00356584	0	0.00483844	0	0.0757325	0.0083721	0.0272738	0.00263516	0.0193071	0.0158175	0.0197217	0.0072555	8.76718	0.160913	0.709199	0.033333	0.160177	0	0.192212	0	2.65894	0.384424	0.864955	0.256283	0.961061	0.0640707	1.95416	0.480531	649.421	7.8807	23.7702	2.78708
nzgw316_Omnitrophota	1476579	0	0	0	0	0	2	0	0	10	2	70	8	55138	324	5224	758	0	0	0	0	0	0.000716808	0	0	0.00330609	0.00812566	0.0116261	0.00198786	12.2499	0.108873	2.565	0.149191	0	0	0	0	0	0.0329139	0	0	0.16457	0.0329139	1.15199	0.131656	907.404	5.33205	85.9712	12.4744
nzgw317_Omnitrophota	1783800	0	0	0	0	12	0	12	2	0	0	6	0	68812	520	7396	620	0	0	0	0	0.00465603	0	0.00515458	0.000280141	0	0	0.000824891	0	12.6549	0.144641	3.00602	0.101013	0	0	0	0	0.163471	0	0.163471	0.0272452	0	0	0.0817356	0	937.399	7.08375	100.753	8.44601
nzgw318_Omnitrophota	1395910	6	30	2	20	262	54	214	164	88	8	132	70	20120	584	5244	436	0.00232521	0.00627662	0.000876401	0.00836757	0.129905	0.0204723	0.117467	0.0293548	0.0307749	0.034381	0.0231904	0.018399	4.72836	0.207581	2.72362	0.0907738	0.104448	0.52224	0.034816	0.34816	4.5609	0.940032	3.72531	2.85491	1.5319	0.139264	2.29786	1.21856	350.249	10.1663	91.2875	7.58989
nzgw319_Omnitrophota	1359365	12130	1110	5474	96	14	2	18	4	10	2	42	18	10	0	0	0	4.82717	0.238478	2.4632	0.0412441	0.00712808	0.000778616	0.010146	0.000735219	0.00359116	0.00882631	0.00757713	0.00485835	0.00241326	0	0	0	216.836	19.8424	97.8532	1.7161	0.250264	0.035752	0.321768	0.071504	0.17876	0.035752	0.750792	0.321768	0.17876	0	0	0
nzgw32_Micrarchaeota	1293583	6	0	10	0	7284	1016	12412	2206	48	6	120	34	130	0	6	2	0.00250914	0	0.00472864	0	3.89723	0.415651	7.35201	0.426093	0.0181142	0.0278255	0.0227498	0.00964355	0.0329677	0	0.00336277	0.000449332	0.11271	0	0.18785	0	136.83	19.0856	233.16	41.4398	0.901682	0.11271	2.2542	0.638691	2.44205	0	0.11271	0.0375701
nzgw320_Omnitrophota	3190182	46	10	122	56	36762	4250	25006	4654	5460	496	9698	2294	10164	244	162	112	0.00780029	0.000915476	0.0233924	0.0102518	7.97562	0.705023	6.00602	0.364505	0.835504	0.932721	0.745518	0.263834	1.04517	0.0379496	0.0368163	0.0102031	0.350388	0.0761712	0.929289	0.426559	280.021	32.3728	190.474	35.4501	41.5895	3.77809	73.8708	17.4737	77.4204	1.85858	1.23397	0.853117
nzgw321_Omnitrophota	1894581	6	6	44	46	19940	2740	27428	4744	80	6	176	96	796	6	10	0	0.00171319	0.000924912	0.0142059	0.0141798	7.28438	0.765362	11.0928	0.62564	0.0206133	0.0189987	0.0227819	0.0185913	0.137829	0.00157134	0.00382673	0	0.0769563	0.0769563	0.564346	0.589999	255.752	35.1434	351.793	60.8468	1.02608	0.0769563	2.25739	1.2313	10.2095	0.0769563	0.128261	0
nzgw322_Omnitrophota	1770442	4	0	2	0	960	120	690	118	112	12	198	52	98732	1918	6330	1824	0.00122221	0	0.000691001	0	0.375293	0.0358698	0.298625	0.016653	0.0308822	0.0406616	0.0274268	0.0107764	18.2943	0.537526	2.59217	0.299416	0.0549015	0	0.0274508	0	13.1764	1.64705	9.47052	1.6196	1.53724	0.164705	2.71763	0.71372	1355.13	26.3253	86.8817	25.0351
nzgw323_Omnitrophota	2180442	2	0	8	2	96188	12728	93412	17420	4254	260	8094	1840	2634	14	24	2	0.000496196	0	0.00224427	0.000535688	30.5321	3.08919	32.8259	1.99617	0.952411	0.715343	0.910353	0.309618	0.396288	0.00318578	0.00798008	0.000266573	0.0222891	0	0.0891562	0.0222891	1071.97	141.848	1041.03	194.138	47.4088	2.89758	90.2038	20.5059	29.3547	0.156023	0.267469	0.0222891
nzgw324_Omnitrophota	1342209	4	0	4	0	18152	3288	34730	6618	7766	602	12266	3834	332	6	6	0	0.00161216	0	0.00182293	0	9.3602	1.29641	19.8264	1.23197	2.82455	2.69068	2.24117	1.04806	0.0811442	0.00221801	0.00324095	0	0.0724179	0	0.0724179	0	328.633	59.5275	628.769	119.815	140.599	10.8989	222.07	69.4126	6.01069	0.108627	0.108627	0
nzgw325_Omnitrophota	1456971	10	0	6	14	324	340	380	60	28426	2410	47942	13730	42	0	0	6	0.00371293	0	0.00251901	0.00561182	0.153913	0.123497	0.199844	0.0102895	9.52437	9.9232	8.06968	3.45758	0.00945667	0	0	0.00119683	0.166784	0	0.100071	0.233498	5.40381	5.67067	6.33781	1.00071	474.101	40.195	799.598	228.995	0.700494	0	0	0.100071
nzgw326_Omnitrophota	2159834	24	38	28	24	1198	338	708	152	15040	954	38954	7908	34	8	24	4	0.00601117	0.00513837	0.0079299	0.00648959	0.383899	0.0828182	0.251172	0.0175839	3.39937	2.6498	4.42306	1.34338	0.00516414	0.00183782	0.00805622	0.000538234	0.270021	0.427533	0.315024	0.270021	13.4785	3.80279	7.96561	1.71013	169.213	10.7333	438.266	88.9718	0.382529	0.0900069	0.270021	0.0450035
nzgw327_Omnitrophota	993190	0	0	6	0	10962	1744	22094	3622	394	44	778	192	11062	56	162	12	0	0	0.0036953	0	7.63903	0.929274	17.0451	0.91119	0.193658	0.26577	0.192105	0.0709286	3.65377	0.0279762	0.118256	0.0035114	0	0	0.1468	0	268.203	42.6698	540.565	88.6181	9.63985	1.07653	19.035	4.69759	270.65	1.37013	3.96359	0.293599
nzgw328_Omnitrophota	1553129	0	6	4	0	14752	1852	23620	3360	846	74	1486	320	246	0	0	0	0	0.00112825	0.00157537	0	6.57391	0.631049	11.6528	0.540536	0.26591	0.285831	0.23464	0.0755953	0.0519598	0	0	0	0	0.093875	0.0625833	0	230.807	28.9761	369.555	52.57	13.2364	1.15779	23.2497	5.00667	3.84888	0	0	0
nzgw329_Omnitrophota	2159478	23202	1934	13396	84	7236	908	1338	216	1710	120	4006	824	10	0	0	0	5.81226	0.261559	3.79452	0.0227173	2.31916	0.222519	0.474751	0.0249918	0.386561	0.333363	0.454939	0.140001	0.00151912	0	0	0	261.086	21.7628	150.741	0.945228	81.4247	10.2175	15.0561	2.43059	19.2422	1.35033	45.0784	9.27224	0.112527	0	0	0
nzgw33_Micrarchaeota	892562	26	0	24	0	976	260	2966	938	2	0	6	0	22042	212	618	70	0.0157581	0	0.0164476	0	0.756819	0.154157	2.54619	0.262577	0.00109386	0	0.00164856	0	8.10126	0.11785	0.501985	0.0227925	0.70785	0	0.6534	0	26.5716	7.0785	80.7493	25.537	0.05445	0	0.16335	0	600.093	5.7717	16.825	1.90575
nzgw330_Omnitrophota	2283886	0	0	0	0	3150	494	868	126	330	16	660	142	51420	198	1230	86	0	0	0	0	0.95459	0.114467	0.291208	0.0137844	0.070536	0.0420272	0.0708697	0.0228122	7.3858	0.0430154	0.390455	0.0109435	0	0	0	0	33.5152	5.25604	9.23531	1.34061	3.51112	0.170236	7.02224	1.51085	547.096	2.10667	13.0869	0.915019
nzgw331_Omnitrophota	1796960	28	0	16	4	13712	2244	26194	4680	746	44	1410	382	780	2	16	0	0.00842923	0	0.00544643	0.00130001	5.28133	0.660867	11.1692	0.650729	0.202662	0.146893	0.19243	0.0779969	0.142395	0.000552236	0.00645539	0	0.378639	0	0.216365	0.0540914	185.425	30.3452	354.217	63.2869	10.088	0.595005	19.0672	5.16572	10.5478	0.0270457	0.216365	0
nzgw332_Omnitrophota	3258094	2	0	6	0	71352	8904	47596	7484	8	2	22	2	2	0	0	0	0.000332074	0	0.00112647	0	15.1573	1.44628	11.1935	0.573936	0.00119866	0.00368258	0.00165596	0.000225226	0.000201375	0	0	0	0.0149167	0	0.0447501	0	532.168	66.4091	354.988	55.8183	0.0596668	0.0149167	0.164084	0.0149167	0.0149167	0	0	0
nzgw333_Omnitrophota	1849925	4	0	2	0	13498	2072	50594	7466	2130	92	4504	1188	2612	6	60	2	0.0011697	0	0.000661312	0	5.05005	0.592741	20.9558	1.00839	0.562078	0.298345	0.597084	0.235621	0.46319	0.00160927	0.0235146	0.000314201	0.0525427	0	0.0262713	0	177.305	27.2171	664.586	98.0709	27.979	1.20848	59.163	15.6052	34.3104	0.078814	0.78814	0.0262713
nzgw334_Omnitrophota	896028	0	0	26	2	126	54	124	14	5912	326	9822	1894	190	0	2	0	0	0	0.0177493	0.00130357	0.0973262	0.0318935	0.106037	0.00390391	3.22095	2.18264	2.68825	0.775552	0.069562	0	0.00161826	0	0	0	0.705112	0.0542394	3.41708	1.46446	3.36284	0.379676	160.332	8.84102	266.37	51.3647	5.15274	0	0.0542394	0
nzgw335_Omnitrophota	1653290	50	16	3994	326	3472	534	934	126	11490	704	23102	4270	30	0	0	2	0.0163602	0.0028264	1.47771	0.115158	1.45349	0.170931	0.432869	0.0190421	3.39268	2.55452	3.42682	0.947614	0.00595267	0	0	0.00035157	0.734898	0.235167	58.7037	4.79154	51.0313	7.84871	13.7279	1.85194	168.88	10.3474	339.552	62.7603	0.440939	0	0	0.0293959
nzgw336_Omnitrophota	1497059	0	0	2	0	120	32	2	2	4	0	8	6	42758	1372	526	232	0	0	0.000817187	0	0.0554783	0.011312	0.00102365	0.000333798	0.00130434	0	0.00131052	0.0014705	9.36954	0.454724	0.254734	0.0450381	0	0	0.0324637	0	1.94782	0.519418	0.0324637	0.0324637	0.0649273	0	0.129855	0.097391	694.04	22.2701	8.53794	3.76578
nzgw337_Patescibacteria	986047	2	0	0	0	0	0	0	0	4	2	2	4	36	224	766	21108	0.00109724	0	0	0	0	0	0	0	0.00198031	0.012168	0.000497421	0.00148838	0.0119769	0.112715	0.563212	6.2213	0.0492877	0	0	0	0	0	0	0	0.0985754	0.0492877	0.0492877	0.0985754	0.887179	5.52022	18.8772	520.183
nzgw338_Patescibacteria	588824	6306	802	1718	44	10	0	2	236	2	0	4	0	0	0	2	4	5.79344	0.397788	1.78471	0.0436409	0.0117543	0	0.00260257	0.100143	0.00165812	0	0.00166596	0	0	0	0.00246255	0.00197427	260.24	33.0975	70.8996	1.81582	0.412687	0	0.0825374	9.73941	0.0825374	0	0.165075	0	0	0	0.0825374	0.165075
nzgw339_Patescibacteria	581185	0	0	0	0	2	0	0	0	0	0	0	0	18	0	7694	4126	0	0	0	0	0.00238175	0	0	0	0	0	0	0	0.0101601	0	9.59795	2.06322	0	0	0	0	0.0836223	0	0	0	0	0	0	0	0.7526	0	321.695	172.513
nzgw34_Micrarchaeota	771436	10	0	24	0	2800	690	9692	2628	2	2	0	0	134	0	8	2	0.00701243	0	0.0190301	0	2.51211	0.473346	9.62658	0.851174	0.00126561	0.015553	0	0	0.0569829	0	0.00751849	0.000753462	0.314997	0	0.755993	0	88.1992	21.7348	305.295	82.7812	0.0629994	0.0629994	0	0	4.22096	0	0.251998	0.0629994
nzgw340_Patescibacteria	655127	0	0	4	0	0	2	6	0	2	0	0	6	16	0	1810	9370	0	0	0.00373478	0	0	0.0016156	0.00701753	0	0.00149031	0	0	0.0033603	0.00801188	0	2.00306	4.15667	0	0	0.148368	0	0	0.0741841	0.222552	0	0.0741841	0	0	0.222552	0.593473	0	67.1366	347.552
nzgw341_Patescibacteria	1452237	0	0	8	6	28	34	20	100	2	26	6	8	8614	120	70	16	0	0	0.00336963	0.00241291	0.0133445	0.01239	0.0105524	0.017205	0.000672301	0.107404	0.00101322	0.00202118	1.94584	0.0409993	0.0349463	0.00320195	0	0	0.133862	0.100397	0.468519	0.568915	0.334656	1.67328	0.0334656	0.435053	0.100397	0.133862	144.136	2.00794	1.1713	0.267725
nzgw342_Patescibacteria	693186	8	0	90	8	706	436	346	230	5534	622	10444	5210	8	2	12	8	0.00624322	0	0.0794188	0.00674011	0.704913	0.332864	0.382459	0.0829031	3.89727	5.38302	3.69495	2.75766	0.00378599	0.00143157	0.0125508	0.00335407	0.280444	0	3.155	0.280444	24.7492	15.2842	12.1292	8.06277	193.997	21.8045	366.12	182.639	0.280444	0.0701111	0.420666	0.280444
nzgw343_Patescibacteria	743239	0	0	16	0	92	196	18	58	8140	1034	14740	6486	0	0	0	0	0	0	0.0131681	0	0.0856722	0.139559	0.0185568	0.0194981	5.34647	8.34598	4.86363	3.20185	0	0	0	0	0	0	0.523116	0	3.00792	6.40817	0.588505	1.89629	266.135	33.8064	481.92	212.058	0	0	0	0
nzgw344_Patescibacteria	571800	0	0	0	0	52	22	6	6	0	0	2	2	8592	288	2502	688	0	0	0	0	0.0629419	0.0203614	0.00804017	0.0026218	0	0	0.000857782	0.00128333	4.92935	0.249909	3.17237	0.349684	0	0	0	0	2.20986	0.934942	0.254984	0.254984	0	0	0.0849948	0.0849948	365.137	12.2392	106.328	29.2382
nzgw345_Patescibacteria	901189	6	6	18	0	11250	2674	2314	616	292	24	462	198	38	0	0	2	0.00360167	0.00194445	0.0122176	0	8.64007	1.57027	1.96746	0.170788	0.158175	0.159765	0.125724	0.0806124	0.0138327	0	0	0.000644979	0.161786	0.161786	0.485359	0	303.349	72.1027	62.3956	16.6101	7.8736	0.647145	12.4575	5.33895	1.02465	0	0	0.0539288
nzgw346_Patescibacteria	920547	17550	1922	8526	78	70	134	20	2	6326	638	10766	4412	0	2	0	2	10.3133	0.609775	5.66539	0.0494852	0.0526299	0.0770351	0.0166472	0.000542846	3.35471	4.15777	2.86814	1.7585	0	0.001078	0	0.000631416	463.273	50.7357	225.064	2.05899	1.84781	3.53724	0.527947	0.0527947	166.99	16.8415	284.194	116.465	0	0.0527947	0	0.0527947
nzgw347_Patescibacteria	1157571	184	22	236	12	36610	7268	18094	4858	2806	272	5490	1952	1980	20	54	2	0.0859881	0.00555057	0.124708	0.00605425	21.8893	3.32274	11.9769	1.04858	1.18334	1.40963	1.1631	0.618707	0.561122	0.00857265	0.033821	0.000502127	3.86257	0.461829	4.95417	0.251907	768.526	152.572	379.833	101.98	58.9042	5.70989	115.247	40.9768	41.5646	0.419845	1.13358	0.0419845
nzgw348_Patescibacteria	1135153	42	4	24	0	506	148	452	168	32	6	46	12	19618	162	672	120	0.0200153	0.00102912	0.0129326	0	0.308515	0.0689981	0.3051	0.0369784	0.0137615	0.031709	0.0099379	0.00387864	5.66944	0.0708098	0.429196	0.0307226	0.899086	0.0856272	0.513763	0	10.8318	3.16821	9.67588	3.59634	0.685018	0.128441	0.984713	0.256882	419.959	3.4679	14.3854	2.56882
nzgw349_Patescibacteria	1126037	78	22	78	4	11770	2920	15570	5036	0	0	0	0	4	0	0	0	0.0374723	0.00570601	0.0423713	0.0020746	7.23443	1.37233	10.5948	1.11744	0	0	0	0	0.00116533	0	0	0	1.68325	0.474762	1.68325	0.0863204	253.998	63.0139	336.002	108.677	0	0	0	0	0.0863204	0	0	0
nzgw35_Micrarchaeota	778815	0	0	0	0	9360	1360	4178	1024	284	12	148	44	0	0	0	0	0	0	0	0	8.31806	0.924132	4.11048	0.328518	0.178014	0.0924341	0.0466035	0.0207286	0	0	0	0	0	0	0	0	292.044	42.4337	130.359	31.9501	8.86115	0.374415	4.61778	1.37285	0	0	0	0
nzgw350_Patescibacteria	1058102	0	0	28	0	44	214	2	2	12208	1168	27914	9410	0	2	0	0	0	0	0.0161868	0	0.028781	0.107033	0.00144831	0.000472275	5.63233	6.62218	6.46973	3.26298	0	0.000937854	0	0	0	0	0.643038	0	1.01049	4.91465	0.0459313	0.0459313	280.365	26.8239	641.063	216.107	0	0.0459313	0	0
nzgw351_Patescibacteria	725580	2	0	244	4	1728	648	584	180	5774	1030	9186	3488	0	2	0	0	0.00149112	0	0.2057	0.0032196	1.64831	0.472628	0.616717	0.0619841	3.88475	8.51603	3.10479	1.76378	0	0.00136766	0	0	0.0669809	0	8.17167	0.133962	57.8715	21.7018	19.5584	6.02828	193.374	34.4952	307.643	116.815	0	0.0669809	0	0
nzgw352_Patescibacteria	608309	2	0	20	2	3070	742	3462	1148	84	14	228	92	78	4	0	0	0.00177858	0	0.0201111	0.00192014	3.49297	0.645519	4.36075	0.471531	0.0674103	0.138067	0.0919183	0.0554902	0.042064	0.00326264	0	0	0.0798936	0	0.798936	0.0798936	122.637	29.6405	138.296	45.8589	3.35553	0.559255	9.10787	3.67511	3.11585	0.159787	0	0
nzgw353_Patescibacteria	770425	0	0	42	6	276	112	276	198	32	6	66	28	16126	228	486	60	0	0	0.0333464	0.00454828	0.247947	0.0769338	0.274497	0.0642137	0.0202764	0.0467204	0.021009	0.0133346	6.86651	0.146838	0.457348	0.0226335	0	0	1.32472	0.189246	8.70532	3.5326	8.70532	6.24512	1.00931	0.189246	2.08171	0.883149	508.631	7.19136	15.3289	1.89246
nzgw354_Patescibacteria	574856	5178	574	2222	22	0	2	4	0	2	0	0	0	0	0	0	0	4.87272	0.291619	2.36437	0.0223507	0	0.0018412	0.00533162	0	0.00169841	0	0	0	0	0	0	0	218.882	24.2638	93.9272	0.929972	0	0.0845429	0.169086	0	0.0845429	0	0	0	0	0	0	0
nzgw355_Patescibacteria	954469	30	0	208	4	4764	1688	5834	1752	16066	1804	32478	14418	288	12	8	6	0.0170031	0	0.133301	0.00244751	3.45454	0.935923	4.68342	0.458633	8.21707	11.3386	8.34485	5.54237	0.0989852	0.0062381	0.00607671	0.00182693	0.763775	0	5.29551	0.101837	121.288	42.9751	148.529	44.6045	409.027	45.9284	826.863	367.07	7.33224	0.30551	0.203673	0.152755
nzgw356_Patescibacteria	1178908	0	0	0	0	4	0	0	4	2	0	0	2	494	84	18714	4652	0	0	0	0	0.00234834	0	0	0.00084776	0.000828174	0	0	0.000622447	0.137463	0.0353535	11.5087	1.14681	0	0	0	0	0.0824492	0	0	0.0824492	0.0412246	0	0	0.0412246	10.1825	1.73143	385.738	95.8884
nzgw357_Patescibacteria	675306	2	2	50	2	290	226	184	92	5054	724	9866	7390	92	6	2	0	0.00160213	0.000864951	0.0452897	0.00172964	0.29722	0.177108	0.208774	0.0340393	3.65347	6.43166	3.58288	4.0151	0.0446917	0.00440843	0.00214719	0	0.0719674	0.0719674	1.79918	0.0719674	10.4353	8.13231	6.621	3.3105	181.862	26.0522	355.015	265.919	3.3105	0.215902	0.0719674	0
nzgw358_Patescibacteria	933761	4	0	0	0	2	2	0	0	0	2	4	0	14	0	13806	4164	0.00231735	0	0	0	0.00148243	0.00113351	0	0	0	0.0128493	0.00105055	0	0.00491849	0	10.7195	1.296	0.104095	0	0	0	0.0520476	0.0520476	0	0	0	0.0520476	0.104095	0	0.364333	0	359.284	108.363
nzgw359_Patescibacteria	371515	0	0	4	0	140	124	70	52	2604	394	6290	2810	44	2	0	0	0	0	0.00658588	0	0.260815	0.176634	0.144371	0.034972	3.42165	6.36217	4.15208	2.77512	0.0388522	0.00267108	0	0	0	0	0.261631	0	9.1571	8.11057	4.57855	3.40121	170.322	25.7707	411.415	183.796	2.87795	0.130816	0	0
nzgw36_Nanoarchaeota	883077	0	0	0	0	80	26	2	0	0	0	0	0	22630	360	2558	368	0	0	0	0	0.0627007	0.0155813	0.00173536	0	0	0	0	0	8.4067	0.202273	2.10011	0.12111	0	0	0	0	2.20139	0.715453	0.0550348	0	0	0	0	0	622.719	9.90627	70.3896	10.1264
nzgw360_Patescibacteria	1257768	0	0	4	0	4	0	0	0	0	0	2	0	68	4	50564	11430	0	0	0.00194531	0	0.0022011	0	0	0	0	0	0.000389961	0	0.0177357	0.00157795	29.1462	2.64105	0	0	0.0772798	0	0.0772798	0	0	0	0	0	0.0386399	0	1.31376	0.0772798	976.893	220.827
nzgw361_Patescibacteria	854191	0	0	2	0	28	8	34	16	40	10	168	34	10204	92	234	24	0	0	0.00143221	0	0.0226873	0.00495638	0.0304988	0.00468013	0.02286	0.0702313	0.0482331	0.0146042	3.91882	0.0534399	0.19861	0.00816559	0	0	0.0568959	0	0.796543	0.227584	0.967231	0.455168	1.13792	0.28448	4.77926	0.967231	290.283	2.61721	6.65682	0.682751
nzgw362_Patescibacteria	1053008	0	0	8	0	328	178	320	124	6480	534	18990	5826	2	0	0	0	0	0	0.00464717	0	0.215587	0.0894577	0.23285	0.0294227	3.0041	3.04225	4.42267	2.02998	0.000623072	0	0	0	0	0	0.184614	0	7.56917	4.10766	7.38456	2.86152	149.537	12.323	438.227	134.445	0.0461535	0	0	0
nzgw363_Patescibacteria	482808	6726	710	1786	26	130	28	202	66	88	4	112	50	46	0	0	0	7.53617	0.429483	2.26275	0.0314504	0.186359	0.0306911	0.320579	0.0341556	0.0889774	0.0497017	0.0568899	0.0379969	0.0312553	0	0	0	338.523	35.7347	89.8904	1.30859	6.54297	1.40926	10.1668	3.32182	4.42909	0.201322	5.63702	2.51653	2.31521	0	0	0
nzgw364_Patescibacteria	893589	14506	1464	2428	26	10	4	28	16	6	0	8	0	22	2	0	0	8.78169	0.478482	1.66204	0.0169927	0.00774538	0.00236893	0.0240092	0.00447379	0.00327782	0	0.00219555	0	0.00807653	0.00111052	0	0	394.472	39.8116	66.0263	0.707036	0.271937	0.108775	0.761424	0.435099	0.163162	0	0.21755	0	0.598262	0.0543874	0	0
nzgw365_Patescibacteria	673385	22	6	12	0	2	4	0	0	260	20	476	248	8236	172	8	0	0.0176737	0.00260226	0.0109005	0	0.00205564	0.00314359	0	0	0.188487	0.178177	0.173354	0.135127	4.01229	0.126735	0.00861325	0	0.793899	0.216518	0.433036	0	0.0721727	0.144345	0	0	9.38245	0.721727	17.1771	8.94941	297.207	6.20685	0.288691	0
nzgw366_Patescibacteria	1050665	7402	2066	7186	434	155332	38790	274068	89348	79886	8060	150012	54112	50168	488	810	130	3.81112	0.574286	4.18363	0.241242	102.324	19.5382	199.872	21.2478	37.1174	46.021	35.0149	18.8965	15.664	0.230456	0.558935	0.0359592	171.195	47.7829	166.199	10.0376	3592.55	897.143	6338.7	2066.46	1847.62	186.413	3469.51	1251.51	1160.3	11.2866	18.7338	3.00667
nzgw367_Patescibacteria	531344	116	46	72	6	722	146	274	100	2222	174	4608	1408	54	2	0	0	0.1181	0.0252839	0.0828871	0.00659481	0.940464	0.145414	0.395124	0.0470237	2.04145	1.96453	2.12681	0.972253	0.0333394	0.00186761	0	0	5.30504	2.10372	3.29278	0.274399	33.0193	6.67703	12.5309	4.57331	101.619	7.95756	210.738	64.3922	2.46959	0.0914662	0	0
nzgw368_Patescibacteria	892410	666	112	300	2	30	22	26	16	234	30	684	246	12214	310	0	0	0.403718	0.0366535	0.20563	0.00130886	0.0232668	0.0130463	0.0223238	0.0044797	0.128004	0.20167	0.187968	0.10114	4.48987	0.172358	0	0	18.1349	3.04972	8.16889	0.0544593	0.816889	0.599052	0.707971	0.435674	6.37173	0.816889	18.6251	6.69849	332.583	8.44119	0	0
nzgw369_Patescibacteria	1045610	20462	1718	11772	164	4412	1212	2084	876	5222	522	11878	4364	118	2	0	2	10.5864	0.479861	6.88669	0.0916011	2.92043	0.613426	1.52717	0.209328	2.43803	2.99493	2.7859	1.53133	0.0370213	0.000949059	0	0.000555894	475.537	39.9264	273.582	3.81136	102.535	28.1669	48.4322	20.3583	121.359	12.1313	276.045	101.419	2.74232	0.04648	0	0.04648
nzgw37_Nanoarchaeota	776733	22	2	26	2	2192	812	2172	958	3362	288	10108	2344	592	8	26	0	0.0153221	0.000752005	0.0204754	0.00150378	1.95321	0.55324	2.14263	0.308167	2.11299	2.22437	3.19143	1.10723	0.250029	0.00511036	0.0242685	0	0.688267	0.0625698	0.813407	0.0625698	68.5765	25.4033	67.9508	29.9709	105.18	9.01005	316.228	73.3318	18.5206	0.250279	0.813407	0
nzgw370_Patescibacteria	1116274	7960	872	5332	68	19996	4834	8324	3502	15052	1408	34724	13296	170	0	0	0	3.85754	0.228143	2.92179	0.0355766	12.398	2.29174	5.71373	0.78386	6.58256	7.56689	7.62869	4.37021	0.0499595	0	0	0	173.28	18.9824	116.072	1.48028	435.29	105.231	181.204	76.2345	327.665	30.6505	755.902	289.439	3.7007	0	0	0
nzgw371_Patescibacteria	1168061	21526	1854	8884	134	8	0	2	0	4	2	8	2	2	0	0	0	9.96933	0.463561	4.65236	0.0669986	0.00474029	0	0.00131197	0	0.00167173	0.0102719	0.00167964	0.000628228	0.0005617	0	0	0	447.821	38.5701	184.82	2.7877	0.16643	0	0.0416074	0	0.0832148	0.0416074	0.16643	0.0416074	0.0416074	0	0	0
nzgw372_Patescibacteria	886172	72	18	504	16	128	64	110	32	2344	240	4290	1534	13764	120	14	4	0.0439524	0.00593221	0.347891	0.0105446	0.0999707	0.0382201	0.0951115	0.00902246	1.29125	1.62472	1.18722	0.635126	5.09526	0.0671887	0.0114538	0.00131182	1.97433	0.493584	13.8203	0.438741	3.50993	1.75496	3.01634	0.877482	64.2756	6.58112	117.637	42.0643	377.427	3.29056	0.383898	0.109685
nzgw373_Patescibacteria	714974	38	8	16	2	260	220	148	78	7126	680	10108	5126	58	0	0	0	0.0287516	0.00326785	0.0136886	0.00163368	0.251689	0.16284	0.15861	0.0272582	4.86549	5.70564	3.4671	2.63052	0.026612	0	0	0	1.29152	0.271898	0.543796	0.0679745	8.83668	7.47719	5.03011	2.65101	242.193	23.1113	343.543	174.219	1.97126	0	0	0
nzgw374_Patescibacteria	889609	21082	2316	7204	114	0	0	0	0	0	0	0	0	0	0	0	0	12.8198	0.760329	4.95342	0.0748398	0	0	0	0	0	0	0	0	0	0	0	0	575.863	63.2624	196.78	3.11395	0	0	0	0	0	0	0	0	0	0	0	0
nzgw375_Patescibacteria	985568	0	0	0	0	4	2	0	0	0	0	10	0	58	0	444	29786	0	0	0	0	0.00280902	0.00107392	0	0	0	0	0.00248831	0	0.0193055	0	0.326616	8.78329	0	0	0	0	0.0986233	0.0493117	0	0	0	0	0.246558	0	1.43004	0	10.9472	734.399
nzgw376_Patescibacteria	591782	6374	736	2690	32	0	0	0	0	0	0	0	0	0	0	0	0	5.82664	0.363227	2.78049	0.0315802	0	0	0	0	0	0	0	0	0	0	0	0	261.732	30.2219	110.458	1.314	0	0	0	0	0	0	0	0	0	0	0	0
nzgw377_Patescibacteria	1282079	4	0	0	2	10	4	2	0	0	0	0	0	80	22	492	18272	0.00168777	0	0	0.000911049	0.00539841	0.00165111	0.00119529	0	0	0	0	0	0.0204699	0.00851414	0.278222	4.14193	0.0758144	0	0	0.0379072	0.189536	0.0758144	0.0379072	0	0	0	0	0	1.51629	0.416979	9.32517	346.32
nzgw378_Patescibacteria	1164896	0	0	0	0	22	8	24	16	8	0	4	2	42324	2348	6092	1532	0	0	0	0	0.0130712	0.0036344	0.0157864	0.00343183	0.00335254	0	0.000842101	0.000629934	11.919	1.0001	3.79152	0.382211	0	0	0	0	0.458925	0.166882	0.500646	0.333764	0.166882	0	0.0834409	0.0417205	882.888	48.9798	127.081	31.9579
nzgw379_Patescibacteria	406401	0	0	2	0	84	26	70	40	44	8	92	36	4536	80	90	20	0	0	0.00301027	0	0.143056	0.033857	0.131978	0.0245922	0.0528529	0.118092	0.0555168	0.0325013	3.66149	0.0976716	0.160557	0.0143023	0	0	0.119586	0	5.02263	1.55462	4.18552	2.39173	2.6309	0.478345	5.50097	2.15255	271.222	4.78345	5.38138	1.19586
nzgw38_Nanoarchaeota	875457	12	0	18	0	4904	1276	5206	1406	2430	204	4574	1946	736	12	22	0	0.00741506	0	0.0125767	0	3.877	0.771339	4.55646	0.401276	1.35501	1.39791	1.28131	0.815569	0.275793	0.0068011	0.0182192	0	0.333083	0	0.499625	0	136.12	35.4178	144.503	39.0262	67.4493	5.66241	126.96	54.015	20.4291	0.333083	0.610652	0
nzgw380_Patescibacteria	672938	0	0	0	0	42	26	16	6	0	0	0	4	20182	2620	4900	2876	0	0	0	0	0.0431971	0.0204469	0.0182181	0.00222776	0	0	0	0.00218091	9.8385	1.93179	5.27912	1.24207	0	0	0	0	1.51663	0.938868	0.577765	0.216662	0	0	0	0.144441	728.778	94.609	176.941	103.853
nzgw381_Patescibacteria	949047	252	6	166	12	120	486	12	6	17418	2210	39188	19486	10	0	0	0	0.143642	0.0018464	0.106992	0.00738448	0.0875133	0.271006	0.0096884	0.00157963	8.95946	13.9698	10.1264	7.53334	0.00345662	0	0	0	6.45237	0.153628	4.25037	0.307256	3.07256	12.4439	0.307256	0.153628	445.981	56.5862	1003.39	498.932	0.256046	0	0	0
nzgw382_Patescibacteria	1004285	2	0	44	0	84	190	38	14	10758	966	26328	8928	18	0	0	2	0.00107731	0	0.0267995	0	0.0578899	0.100121	0.0289925	0.00348308	5.22933	5.7704	6.42913	3.26174	0.0058797	0	0	0.000578768	0.0483926	0	1.06464	0	2.03249	4.5973	0.91946	0.338748	260.304	23.3736	637.041	216.025	0.435534	0	0	0.0483926
nzgw383_Patescibacteria	1140015	2	0	0	0	1910	1222	1668	744	15544	1918	27454	15456	6	0	0	0	0.000949047	0	0	0	1.15959	0.567271	1.1211	0.163063	6.65616	10.0931	5.9059	4.97438	0.00172656	0	0	0	0.042631	0	0	0	40.7126	26.0476	35.5543	15.8587	331.328	40.8831	585.196	329.453	0.127893	0	0	0
nzgw384_Patescibacteria	1058365	0	0	0	0	202	82	52	22	14	2	18	6	22314	1328	2762	350	0	0	0	0	0.132098	0.0410023	0.0376466	0.00519374	0.00645749	0.0113365	0.00417089	0.00208002	6.91643	0.622581	1.89203	0.096109	0	0	0	0	4.63791	1.88272	1.19392	0.505119	0.321439	0.0459199	0.413279	0.13776	512.328	30.4908	63.4154	8.03598
nzgw385_Patescibacteria	1110679	2	0	0	0	2	2	2	0	0	0	2	0	42	2	1424	25156	0.000974114	0	0	0	0.0012463	0.000952952	0.00137975	0	0	0	0.000441604	0	0.0124051	0.000893458	0.929527	6.5824	0.043757	0	0	0	0.043757	0.043757	0.043757	0	0	0	0.043757	0	0.918897	0.043757	31.155	550.376
nzgw386_Patescibacteria	1217666	100794	13466	38320	852	350	200	124	78	4232	696	9262	4940	0	0	0	0	44.779	3.22978	19.2499	0.408637	0.198939	0.0869223	0.0780282	0.0160051	1.69664	3.42899	1.86538	1.48851	0	0	0	0	2011.47	268.73	764.722	17.0027	6.98467	3.99124	2.47457	1.55658	84.4547	13.8895	184.834	98.5837	0	0	0	0
nzgw387_Patescibacteria	1106234	4394	522	9916	432	50506	14900	13582	4166	64746	6882	118594	49138	788	50	16	16	2.14873	0.137812	5.48302	0.228067	31.5992	7.12802	9.40752	0.940947	28.5718	37.321	26.291	16.2976	0.233679	0.0224262	0.0104861	0.00420344	96.5204	11.4665	217.819	9.48949	1109.44	327.3	298.348	91.5121	1422.24	151.173	2605.09	1079.39	17.3095	1.09832	0.351463	0.351463
nzgw388_Patescibacteria	1403077	38	22	1138	16	238	314	56	16	29342	2608	58742	17112	0	0	0	0	0.0146511	0.00457935	0.496125	0.00665986	0.117402	0.118434	0.0305819	0.00284926	10.2089	11.1509	10.2674	4.47478	0	0	0	0	0.658125	0.38102	19.7091	0.277105	4.12194	5.43819	0.969868	0.277105	508.176	45.1682	1017.36	296.364	0	0	0	0
nzgw389_Patescibacteria	1447856	818	84	1110	68	954	898	550	134	43784	4716	97078	36934	4	0	0	2	0.30563	0.016944	0.468952	0.027429	0.456041	0.328232	0.291069	0.0231245	14.7625	19.5404	16.4432	9.35952	0.000906305	0	0	0.000401454	13.7289	1.40981	18.6296	1.14127	16.0114	15.0715	9.23089	2.24898	734.846	79.1507	1629.3	619.879	0.0671337	0	0	0.0335669
nzgw39_Nanoarchaeota	928132	1302	184	1620	44	6888	1644	7188	1940	1882	148	2966	1070	15970	142	284	22	0.758874	0.0578989	1.06767	0.0276866	5.13646	0.937393	5.93412	0.522258	0.989877	0.956615	0.783705	0.422987	5.64462	0.0759122	0.221845	0.00688881	34.0885	4.81742	42.4142	1.15199	180.339	43.0426	188.193	50.7923	49.2738	3.87488	77.6547	28.0143	418.12	3.71779	7.43558	0.575996
nzgw390_Patescibacteria	1207417	0	0	72	6	106	298	40	10	27442	1878	63636	17930	0	2	0	6	0	0	0.0364759	0.00290216	0.0607616	0.130614	0.0253841	0.00206936	11.0951	9.3309	12.9252	5.44848	0	0.000821875	0	0.00144419	0	0	1.44904	0.120754	2.13331	5.99743	0.805024	0.201256	552.287	37.7959	1280.71	360.852	0	0.0402512	0	0.120754
nzgw391_Patescibacteria	760436	4220	652	4130	114	9072	1734	2140	688	4302	550	8748	3804	20	0	8	2	3.00205	0.250407	3.32214	0.0875526	8.25698	1.20675	2.1563	0.226057	2.76172	4.33896	2.82122	1.8354	0.00862794	0	0.00762725	0.000764361	134.852	20.8349	131.976	3.64291	289.899	55.4106	68.3845	21.9853	137.472	17.5754	279.545	121.558	0.639107	0	0.255643	0.0639107
nzgw392_Patescibacteria	1040116	20122	1986	9502	206	2366	846	884	518	9254	1310	19678	8662	0	0	0	0	10.4654	0.557647	5.58809	0.115668	1.57439	0.430445	0.651222	0.124435	4.34329	7.5557	4.63971	3.05555	0	0	0	0	470.106	46.3985	221.993	4.81273	55.2763	19.7649	20.6527	12.1019	216.199	30.6052	459.733	202.368	0	0	0	0
nzgw393_Patescibacteria	1345204	21394	2954	8604	134	0	0	0	0	0	2	0	0	4	0	0	4	8.60344	0.641335	3.91239	0.0581759	0	0	0	0	0	0.00891923	0	0	0.000975465	0	0	0.000864178	386.465	53.3616	155.424	2.4206	0	0	0	0	0	0.0361283	0	0	0.0722567	0	0	0.0722567
nzgw394_Patescibacteria	816251	0	0	0	0	0	0	0	0	0	0	0	0	11798	204	2320	370	0	0	0	0	0	0	0	0	0	0	0	0	4.7416	0.124005	2.06065	0.131737	0	0	0	0	0	0	0	0	0	0	0	0	351.229	6.07313	69.067	11.015
nzgw396_Patescibacteria	495815	19454	3824	7488	200	4	0	4	0	2	2	4	0	0	0	0	0	21.2255	2.25248	9.23797	0.235579	0.00558369	0	0.00618157	0	0.00196916	0.0241989	0.00197848	0	0	0	0	0	953.445	187.415	366.988	9.80204	0.196041	0	0.196041	0	0.0980204	0.0980204	0.196041	0	0	0	0	0
nzgw397_Patescibacteria	625169	10764	2116	3622	146	0	0	0	0	0	2	0	0	0	0	0	0	9.31418	0.988509	3.5439	0.13639	0	0	0	0	0	0.0191919	0	0	0	0	0	0	418.391	82.2478	140.785	5.67495	0	0	0	0	0	0.077739	0	0	0	0	0	0
nzgw398_Patescibacteria	269226	2638	590	970	42	0	0	0	0	0	0	0	0	0	0	0	0	5.30061	0.640026	2.20387	0.0911085	0	0	0	0	0	0	0	0	0	0	0	0	238.103	53.2527	87.551	3.79087	0	0	0	0	0	0	0	0	0	0	0	0
nzgw399_Patescibacteria	851955	0	0	0	0	2	2	2	0	0	4	2	2	92	2	2866	23838	0	0	0	0	0.00162478	0.00124235	0.00179875	0	0	0.0281662	0.000575711	0.000861323	0.0354251	0.00116479	2.43894	8.13176	0	0	0	0	0.0570453	0.0570453	0.0570453	0	0	0.114091	0.0570453	0.0570453	2.62408	0.0570453	81.7459	679.923
nzgw4_Thermoproteota	3194874	26	12	20	14	76	38	26	344	26	18	48	58	488	914	6122	27582	0.00440238	0.00109696	0.00382919	0.00255918	0.0164642	0.00629447	0.0062356	0.0269028	0.00397275	0.033799	0.0036845	0.00666081	0.0501079	0.141947	1.38925	2.50902	0.197754	0.0912712	0.152119	0.106483	0.578051	0.289025	0.197754	2.61644	0.197754	0.136907	0.365085	0.441144	3.7117	6.95182	46.5635	209.787
nzgw40_Nanoarchaeota	895974	12	0	6	0	9334	2366	14430	3708	282	20	434	122	946	6	22	2	0.00724526	0	0.00409625	0	7.2103	1.39749	12.3404	1.03404	0.153647	0.133912	0.118792	0.0499594	0.346366	0.00332268	0.017802	0.000648733	0.325456	0	0.162728	0	253.15	64.169	391.361	100.566	7.64821	0.542426	11.7707	3.3088	25.6568	0.162728	0.596669	0.0542426
nzgw400_Patescibacteria	1422154	30	62	20	0	6410	1910	18440	6956	442	64	944	376	830	4	22	2	0.0114115	0.0127323	0.00860228	0	3.11955	0.710749	9.93511	1.2221	0.151721	0.269972	0.162786	0.0970049	0.191457	0.00139555	0.0112155	0.00040871	0.512603	1.05938	0.341735	0	109.526	32.6357	315.08	118.855	7.55235	1.09355	16.1299	6.42462	14.182	0.068347	0.375909	0.0341735
nzgw401_Patescibacteria	556229	12312	2056	4516	80	4	4	2	2	0	4	0	0	0	0	0	0	11.9741	1.07952	4.96627	0.0839969	0.00497722	0.00380571	0.00275508	0.000898399	0	0.0431412	0	0	0	0	0	0	537.875	89.8206	197.291	3.49496	0.174748	0.174748	0.0873741	0.0873741	0	0.174748	0	0	0	0	0	0
nzgw402_Patescibacteria	1213110	64	0	66	10	88	324	76	34	12428	1596	40624	11402	10	2	0	4	0.0285396	0	0.0332793	0.00481423	0.0502069	0.141343	0.0480034	0.0070028	5.00118	7.89256	8.21247	3.44852	0.00270421	0.000818018	0	0.000958277	1.28199	0	1.32206	0.200312	1.76274	6.4901	1.52237	0.681059	248.947	31.9697	813.746	228.395	0.200312	0.0400623	0	0.0801246
nzgw403_Patescibacteria	1244854	16	2	8	0	54	558	26	6	13096	1830	41306	24048	2	2	0	2	0.00695296	0.000469217	0.00393099	0	0.0300231	0.237217	0.0160034	0.00120428	5.1356	8.81897	8.13741	7.08783	0.000527049	0.000797158	0	0.000466921	0.312326	0.0390407	0.156163	0	1.0541	10.8924	0.507529	0.117122	255.639	35.7223	806.308	469.426	0.0390407	0.0390407	0	0.0390407
nzgw404_Patescibacteria	776024	22	10	10	0	38	118	16	0	5126	484	14754	3376	20	0	2	0	0.0153361	0.00376346	0.00788234	0	0.0338914	0.0804704	0.015798	0	3.22459	3.74158	4.66258	1.59617	0.00845463	0	0.00186851	0	0.688896	0.313135	0.313135	0	1.18991	3.69499	0.501015	0	160.513	15.1557	461.999	105.714	0.626269	0	0.0626269	0
nzgw405_Patescibacteria	799992	13528	2240	4748	92	0	0	0	0	0	0	0	0	0	0	0	0	9.14779	0.817758	3.63041	0.0671628	0	0	0	0	0	0	0	0	0	0	0	0	410.917	68.0407	144.222	2.79453	0	0	0	0	0	0	0	0	0	0	0	0
nzgw406_Patescibacteria	816854	16	2	12	0	1846	712	8434	2402	358	38	686	314	264	4	14	0	0.010596	0.000715069	0.00898601	0	1.56411	0.461281	7.91129	0.734719	0.213949	0.279077	0.205954	0.141039	0.106023	0.00242968	0.0124258	0	0.475972	0.0594966	0.356979	0	54.9153	21.1808	250.897	71.4554	10.6499	1.13043	20.4073	9.34096	7.85355	0.118993	0.416476	0
nzgw407_Patescibacteria	1552775	26	10	4	4	10686	3168	28484	16704	68	8	168	80	5584	204	66	8	0.00905801	0.00188085	0.00157573	0.00150445	4.76307	1.07971	14.0556	2.68785	0.0213782	0.0309077	0.0265333	0.0189031	1.17971	0.065186	0.030816	0.00149731	0.406884	0.156494	0.0625976	0.0625976	167.23	49.5773	445.758	261.408	1.06416	0.125195	2.6291	1.25195	87.3863	3.19248	1.03286	0.125195
nzgw408_Patescibacteria	1550280	74106	15614	22738	744	40	16	0	4	2	2	6	2	2	0	12	20	25.859	2.94148	8.97165	0.280278	0.0178579	0.00546185	0	0.000644678	0.000629783	0.00773936	0.000949145	0.000473339	0.000423214	0	0.00561192	0.00374931	1161.58	244.743	356.409	11.6619	0.626984	0.250793	0	0.0626984	0.0313492	0.0313492	0.0940475	0.0313492	0.0313492	0	0.188095	0.313492
nzgw409_Patescibacteria	277655	0	0	0	0	2	30	2	2	1164	94	3944	1326	0	0	0	0	0	0	0	0	0.00498546	0.0571802	0.00551929	0.00179977	2.04653	2.03099	3.48356	1.75223	0	0	0	0	0	0	0	0	0.175037	2.62556	0.175037	0.175037	101.872	8.22676	345.174	116.05	0	0	0	0
nzgw41_Nanoarchaeota	842560	0	0	0	0	6722	1826	8300	2012	2522	246	3746	1472	112	0	4	0	0	0	0	0	5.52177	1.14691	7.54806	0.596651	1.46122	1.75154	1.09033	0.641002	0.0436071	0	0.00344191	0	0	0	0	0	193.867	52.6631	239.378	58.0274	72.7362	7.09481	108.037	42.4535	3.23016	0	0.115363	0
nzgw410_Patescibacteria	1275218	158258	22162	49706	1136	0	0	0	2	4	2	6	4	0	0	0	0	67.1351	5.07559	23.8427	0.52026	0	0	0	0.000391867	0.00153125	0.00940873	0.00115387	0.00115087	0	0	0	0	3015.7	422.309	947.176	21.6471	0	0	0	0.0381111	0.0762223	0.0381111	0.114333	0.0762223	0	0	0	0
nzgw411_Patescibacteria	1106916	28240	4394	8738	216	8	2	0	0	2	0	0	2	2	0	0	0	13.8012	1.15933	4.82867	0.113963	0.00500214	0.000956192	0	0	0.000882037	0	0	0.00066293	0.000592728	0	0	0	619.949	96.461	191.824	4.74182	0.175623	0.0439058	0	0	0.0439058	0	0	0.0439058	0.0439058	0	0	0
nzgw412_Patescibacteria	962862	0	0	0	0	4	2	2	0	6	2	24	10	94	0	15410	2714	0	0	0	0	0.00287526	0.00109925	0.00159156	0	0.00304199	0.012461	0.00611278	0.00381056	0.0320261	0	11.6032	0.819176	0	0	0	0	0.100949	0.0504745	0.0504745	0	0.151424	0.0504745	0.605694	0.252373	2.3723	0	388.906	68.4939
nzgw413_Patescibacteria	797153	17864	3256	6518	170	14	14	12	4	2	0	2	4	0	0	0	0	12.1229	1.1929	5.00153	0.124547	0.0121553	0.00929428	0.0115345	0.00125375	0.00122478	0	0.00061529	0.00184107	0	0	0	0	544.557	99.2542	198.691	5.18219	0.426769	0.426769	0.365802	0.121934	0.060967	0	0.060967	0.121934	0	0	0	0
nzgw414_Patescibacteria	797105	2	6	0	0	2	0	2	2	0	0	0	0	14	2	10880	2272	0.00135732	0.00219836	0	0	0.00173658	0	0.00192253	0.000626913	0	0	0	0	0.00576172	0.00124494	9.89587	0.82837	0.0609706	0.182912	0	0	0.0609706	0	0.0609706	0.0609706	0	0	0	0	0.426794	0.0609706	331.68	69.2626
nzgw415_Patescibacteria	819288	23266	3746	8418	138	188	84	6	2	0	2	0	8	50	2	162	512	15.3622	1.33534	6.28496	0.0983715	0.158819	0.0542591	0.00561142	0.000609939	0	0.0146446	0	0.00358266	0.0200204	0.00121123	0.143357	0.18162	690.067	111.106	249.677	4.09307	5.57606	2.49143	0.177959	0.0593198	0	0.0593198	0	0.237279	1.48299	0.0593198	4.8049	15.1859
nzgw416_Patescibacteria	825704	0	0	0	4	2	0	4	0	0	0	4	0	154	14	4362	33140	0	0	0	0.00282919	0.00167643	0	0.00371188	0	0	0	0.00118803	0	0.0611838	0.00841272	3.83003	11.6643	0	0	0	0.117718	0.0588589	0	0.117718	0	0	0	0.117718	0	4.53213	0.412012	128.371	975.291
nzgw417_Patescibacteria	787092	114	18	2872	76	3224	2602	594	544	12634	2354	31448	22672	118	52	0	2	0.0783515	0.00667897	2.23197	0.0563916	2.83498	1.74949	0.578255	0.17269	7.83586	17.9418	9.79848	10.5686	0.0491809	0.0327801	0	0.000738475	3.51954	0.555716	88.6677	2.34636	99.535	80.3319	18.3386	16.795	390.051	72.6754	970.898	699.956	3.64303	1.6054	0	0.0617463
nzgw418_Patescibacteria	661750	8	0	2	0	2	1060	0	4	28110	6088	54810	50038	4	0	0	4	0.0065398	0	0.0018487	0	0.00209178	0.847699	0	0.00151029	20.7366	55.1907	20.3122	27.7433	0.00198292	0	0	0.0017567	0.293767	0	0.0734416	0	0.0734416	38.9241	0	0.146883	1032.22	223.556	2012.67	1837.44	0.146883	0	0	0.146883
nzgw419_Patescibacteria	625768	120	26	248	6	5850	4054	944	1028	23884	4414	38574	33194	2	2	0	6	0.103738	0.0121345	0.24242	0.0055997	6.47028	3.42847	1.15589	0.410462	18.6322	42.316	15.1172	19.4625	0.00104847	0.0015858	0	0.00278657	4.65987	1.00964	9.63041	0.232994	227.169	157.426	36.6577	39.9196	927.47	171.406	1497.92	1289	0.0776646	0.0776646	0	0.232994
nzgw42_Nanoarchaeota	846126	8	0	0	0	8	0	30	10	6	2	12	2	13874	106	1362	142	0.00511474	0	0	0	0.00654388	0	0.0271672	0.00295296	0.00346168	0.0141801	0.00347806	0.000867256	5.37906	0.062159	1.16703	0.0487736	0.229753	0	0	0	0.229753	0	0.861574	0.287191	0.172315	0.0574383	0.34463	0.0574383	398.449	3.04423	39.1155	4.07812
nzgw420_Patescibacteria	809710	30	2	26	0	168	50	202	116	90	10	180	52	9440	178	344	96	0.0200429	0.000721378	0.0196415	0	0.143602	0.0326791	0.191153	0.0357949	0.0542606	0.0740894	0.0545173	0.0235628	3.82457	0.109075	0.308013	0.0344567	0.900322	0.0600215	0.780279	0	5.04181	1.50054	6.06217	3.48125	2.70097	0.300107	5.40193	1.56056	283.301	5.34191	10.3237	2.88103
nzgw421_Patescibacteria	613146	0	0	0	0	512	416	410	196	11176	1248	26022	10062	2	2	0	0	0	0	0	0	0.577945	0.359053	0.512364	0.0798703	8.89803	12.2106	10.408	6.02106	0.00107005	0.00161845	0	0	0	0	0	0	20.2914	16.4868	16.249	7.76781	442.924	49.4603	1031.3	398.774	0.0792633	0.0792633	0	0
nzgw422_Patescibacteria	672619	2	0	2	0	3078	1620	2456	1172	25990	3036	53966	23834	2	2	0	4	0.00160853	0	0.00181883	0	3.16723	1.2746	2.79781	0.435363	18.8629	27.0781	19.6763	13.0011	0.00097544	0.00147535	0	0.00172831	0.0722549	0	0.0722549	0	111.2	58.5264	88.729	42.3414	938.952	109.683	1949.65	861.061	0.0722549	0.0722549	0	0.14451
nzgw423_Patescibacteria	476267	0	0	10	0	616	272	5440	1604	4	0	28	6	58	2	0	0	0	0	0.0128434	0	0.895181	0.302237	8.75199	0.841486	0.00409997	0	0.0144178	0.00462225	0.03995	0.00208359	0	0	0	0	0.510218	0	31.4294	13.8779	277.559	81.839	0.204087	0	1.42861	0.306131	2.95926	0.102044	0	0
nzgw424_Patescibacteria	412739	2	0	2	0	22	5060	2	2	0	4	2	0	0	0	0	0	0.00262134	0	0.00296405	0	0.0368916	6.48791	0.0037129	0.00121073	0	0.0581393	0.00118835	0	0	0	0	0	0.11775	0	0.11775	0	1.29525	297.907	0.11775	0.11775	0	0.2355	0.11775	0	0	0	0	0
nzgw425_Patescibacteria	715905	896	86	348	6	5600	4616	1260	794	37450	6758	64960	47172	142	6	0	2	0.67705	0.0350837	0.297341	0.00489466	5.41394	3.41224	1.34857	0.277114	25.5369	56.6302	22.2527	24.1758	0.0650688	0.00415842	0	0.000811906	30.413	2.9191	11.8122	0.203658	190.081	156.681	42.7682	26.9508	1271.17	229.387	2204.94	1601.16	4.81991	0.203658	0	0.0678861
nzgw426_Patescibacteria	1353132	116	66	122	40	706	326	440	402	7204	702	16694	5468	320	68	352	94	0.0463752	0.0142451	0.0551506	0.0172642	0.361115	0.127499	0.249156	0.0742299	2.59899	3.11231	3.0256	1.48266	0.07758	0.0249346	0.188601	0.0201892	2.08317	1.18525	2.19092	0.718333	12.6786	5.85442	7.90167	7.21925	129.372	12.6068	299.796	98.1962	5.74667	1.22117	6.32133	1.68808
nzgw427_Patescibacteria	931659	752	42	322	4	424	934	168	82	36922	4936	61218	31786	64	4	0	2	0.436646	0.013166	0.211412	0.00250743	0.314985	0.530542	0.138169	0.0219912	19.3464	31.7836	16.1144	12.5179	0.0225353	0.00213028	0	0.000623885	19.614	1.09547	8.39857	0.10433	11.059	24.3611	4.38186	2.13877	963.018	128.743	1596.72	829.058	1.66928	0.10433	0	0.052165
nzgw428_Patescibacteria	732841	44	110	82	56	136	160	18	638	7180	1170	15082	7592	6	10	0	0	0.0324796	0.0438374	0.0684438	0.0446277	0.128443	0.115542	0.0188201	0.217522	4.78284	9.57771	5.04708	3.80101	0.00268585	0.00677054	0	0	1.45898	3.64745	2.71901	1.85688	4.50957	5.30538	0.596855	21.1552	238.079	38.7956	500.098	251.74	0.198952	0.331586	0	0
nzgw429_Patescibacteria	752220	2	6	98	2	88	290	134	178	2788	1008	9032	11708	12	0	0	0	0.00143831	0.00232953	0.0796914	0.00155279	0.0809689	0.204025	0.136495	0.0591246	1.80934	8.03898	2.94463	5.71071	0.00523331	0	0	0	0.0646088	0.193826	3.16583	0.0646088	2.84279	9.36827	4.32879	5.75018	90.0646	32.5628	291.773	378.22	0.387653	0	0	0
nzgw43_Nanoarchaeota	1283234	0	0	0	0	632	136	550	160	112	8	252	56	20046	142	826	88	0	0	0	0	0.340872	0.0560871	0.328409	0.0311535	0.0426072	0.0373998	0.0481599	0.0160116	5.12462	0.0549054	0.466675	0.01993	0	0	0	0	11.9679	2.57537	10.4151	3.02984	2.12089	0.151492	4.77201	1.06045	379.602	2.68899	15.6416	1.66641
nzgw430_Patescibacteria	712058	45862	5844	22692	272	0	0	0	0	0	0	0	0	0	0	0	0	34.8422	2.39694	19.4934	0.22309	0	0	0	0	0	0	0	0	0	0	0	0	1565.11	199.435	774.397	9.28239	0	0	0	0	0	0	0	0	0	0	0	0
nzgw431_Patescibacteria	678217	6	0	10	2	64	278	104	142	3244	830	10206	8084	2	0	0	0	0.00478576	0	0.00901907	0.00172222	0.0653118	0.216923	0.117496	0.0523134	2.33498	7.34167	3.69044	4.37331	0.000967389	0	0	0	0.214975	0	0.358292	0.0716585	2.29307	9.96053	3.72624	5.08775	116.23	29.7383	365.673	289.644	0.0716585	0	0	0
nzgw432_Patescibacteria	840672	56828	5256	26662	338	0	0	0	2	2	2	4	0	0	0	0	0	36.5682	1.82596	19.3998	0.23481	0	0	0	0.000594424	0.00116138	0.0142721	0.00116688	0	0	0	0	0	1642.64	151.927	770.677	9.77004	0	0	0	0.0578109	0.0578109	0.0578109	0.115622	0	0	0	0	0
nzgw433_Patescibacteria	771439	280	42	14470	430	0	0	0	0	0	0	0	2	0	0	0	0	0.196347	0.0159005	11.4735	0.325532	0	0	0	0	0	0	0	0.00095122	0	0	0	0	8.81988	1.32298	455.799	13.5448	0	0	0	0	0	0	0	0.0629991	0	0	0	0
nzgw434_Patescibacteria	658147	4	2	274	0	5144	2408	906	740	13988	3696	28342	17290	0	0	0	0	0.0032878	0.000887502	0.254658	0	5.40952	1.93626	1.05478	0.280932	10.3754	33.6895	10.5609	9.63884	0	0	0	0	0.147687	0.0738437	10.1166	0	189.926	88.9078	33.4512	27.3222	516.463	136.463	1046.44	638.379	0	0	0	0
nzgw435_Patescibacteria	485356	886	108	27862	684	654	338	182	118	2982	646	5434	3002	0	0	0	0	0.98751	0.0649869	35.1142	0.823043	0.932606	0.368541	0.287322	0.0607456	2.99929	7.98468	2.74568	2.26936	0	0	0	0	44.3588	5.40717	1394.95	34.2454	32.7434	16.9224	9.11207	5.90783	149.298	32.3429	272.061	150.299	0	0	0	0
nzgw436_Patescibacteria	442094	0	0	0	0	2	0	0	0	0	0	2	0	600	1666	1238	5476	0	0	0	0	0.00313109	0	0	0	0	0	0.00110945	0	0.445222	1.86979	2.03024	3.59982	0	0	0	0	0.109931	0	0	0	0	0	0.109931	0	32.9794	91.5728	68.0475	300.992
nzgw437_Patescibacteria	597801	29282	3908	12660	174	0	0	0	2	0	0	2	0	0	0	0	0	26.498	1.90924	12.9541	0.169988	0	0	0	0.000835923	0	0	0.000820474	0	0	0	0	0	1190.28	158.856	514.616	7.07292	0	0	0	0.081298	0	0	0.081298	0	0	0	0	0
nzgw438_Patescibacteria	573329	0	0	0	0	0	0	0	0	2	0	0	2	22	4	380	9248	0	0	0	0	0	0	0	0	0.00170293	0	0	0.00127991	0.0125881	0.0034617	0.48053	4.68787	0	0	0	0	0	0	0	0	0.0847681	0	0	0.0847681	0.932449	0.169536	16.1059	391.968
nzgw439_Patescibacteria	347238	38	8	244	4	3536	978	442	128	956	106	1498	652	254	24	102	96	0.0592004	0.0067286	0.429826	0.00672759	7.048	1.49053	0.975334	0.0921034	1.34401	1.83132	1.05798	0.688926	0.239964	0.0342939	0.212968	0.0803481	2.65927	0.559847	17.0753	0.279923	247.452	68.4412	30.9315	8.95754	66.9017	7.41797	104.831	45.6275	17.7751	1.67954	7.13804	6.71816
nzgw44_Nanoarchaeota	1316035	8	6	6	0	88	14	88	26	26	4	56	10	35538	118	1300	94	0.00328845	0.00133152	0.00278878	0	0.0462803	0.00562976	0.0512358	0.00493627	0.00964444	0.0182338	0.0104355	0.00278795	8.85861	0.0444885	0.716171	0.0207583	0.147716	0.110787	0.110787	0	1.62488	0.258504	1.62488	0.480078	0.480078	0.0738582	1.03402	0.184646	656.193	2.17882	24.0039	1.73567
nzgw440_Patescibacteria	1026536	4	0	170	10	11256	3796	24494	10204	7948	806	12876	5454	10	0	0	0	0.00210792	0	0.101299	0.00568922	7.58911	1.95696	18.2828	2.48364	3.77968	4.71027	3.07608	1.94937	0.0031957	0	0	0	0.0946874	0	4.02421	0.236718	266.45	89.8583	579.818	241.547	188.144	19.0795	304.799	129.106	0.236718	0	0	0
nzgw441_Patescibacteria	580066	9040	1018	3786	42	0	0	0	0	0	0	2	0	0	0	0	0	8.43061	0.512546	3.9924	0.0422862	0	0	0	0	0	0	0.000845559	0	0	0	0	0	378.702	42.6458	158.602	1.75945	0	0	0	0	0	0	0.0837836	0	0	0	0	0
nzgw442_Patescibacteria	1142142	26	6	8	0	900	274	1400	622	950	88	2426	874	20298	990	868	138	0.0123146	0.00153424	0.0042845	0	0.545385	0.126958	0.939218	0.13607	0.406046	0.462219	0.520909	0.280766	5.83006	0.430079	0.550986	0.0351148	0.553171	0.127655	0.170207	0	19.1482	5.82957	29.7861	13.2336	20.212	1.87227	51.6151	18.5951	431.856	21.0631	18.4674	2.93606
nzgw443_Patescibacteria	379249	4140	440	1688	24	4	0	0	4	0	0	0	6	0	0	0	0	5.90533	0.338837	2.72257	0.0369584	0.00729989	0	0	0.00263529	0	0	0	0.00580469	0	0	0	0	265.266	28.1926	108.157	1.53778	0.256296	0	0	0.256296	0	0	0	0.384444	0	0	0	0
nzgw444_Patescibacteria	529380	1126	234	484	38	558	154	162	54	3162	326	7570	3498	2	0	0	0	1.15064	0.129095	0.559253	0.0419221	0.729537	0.153951	0.23448	0.025487	2.91585	3.69433	3.50687	2.4244	0.00123937	0	0	0	51.6865	10.7412	22.2169	1.7443	25.6137	7.06902	7.43625	2.47875	145.145	14.9643	347.484	160.568	0.0918055	0	0	0
nzgw445_Patescibacteria	460179	5102	374	2174	16	22	6	16	8	68	2	162	74	18	0	40	16	5.99766	0.23736	2.88977	0.0203058	0.0330885	0.00690008	0.0266411	0.00434366	0.0721362	0.0260729	0.0863335	0.0590007	0.0128317	0	0.0630193	0.0101047	269.414	19.7493	114.799	0.844889	1.16172	0.316833	0.844889	0.422444	3.59078	0.105611	8.5545	3.90761	0.9505	0	2.11222	0.844889
nzgw446_Patescibacteria	463317	0	0	0	0	2	0	0	0	0	0	2	2	8	0	6846	1434	0	0	0	0	0.00298767	0	0	0	0	0	0.00105863	0.00158381	0.00566437	0	10.7127	0.899502	0	0	0	0	0.104896	0	0	0	0	0	0.104896	0.104896	0.419583	0	359.058	75.2103
nzgw447_Patescibacteria	813919	10952	1442	3936	212	12	4	0	2	10	2	32	12	0	0	0	0	7.27915	0.517424	2.95804	0.152118	0.0102042	0.00260081	0	0.000613962	0.00599777	0.0147412	0.00964184	0.00540944	0	0	0	0	326.978	43.0517	117.511	6.32938	0.358267	0.119422	0	0.0597111	0.298556	0.0597111	0.955378	0.358267	0	0	0	0
nzgw448_Patescibacteria	589045	4	0	318	14	30	274	6	24	10216	1584	19472	10372	518	6	0	0	0.0036735	0	0.330224	0.0138805	0.0352495	0.246168	0.00780479	0.0101802	8.4665	16.1321	8.10687	6.46051	0.288484	0.00505401	0	0	0.165013	0	13.1185	0.577545	1.2376	11.3034	0.247519	0.990077	421.443	65.3451	803.283	427.878	21.3692	0.247519	0	0
nzgw449_Patescibacteria	623425	4	0	406	12	16	248	10	26	10458	1366	25374	13630	0	2	0	0	0.00347092	0	0.398357	0.0112415	0.017763	0.210522	0.0122906	0.0104203	8.18909	13.1447	9.98151	8.02166	0	0.00159176	0	0	0.155913	0	15.8252	0.467739	0.623652	9.6666	0.389782	1.01343	407.634	53.2443	989.033	531.273	0	0.0779565	0	0
nzgw45_Nanoarchaeota	802151	14	0	0	0	3064	572	7282	1812	396	34	624	180	8804	62	172	14	0.00944148	0	0	0	2.64371	0.377372	6.95589	0.56441	0.240996	0.254278	0.190774	0.082332	3.60051	0.0383503	0.155458	0.00507228	0.42411	0	0	0	92.8194	17.3279	220.598	54.8919	11.9962	1.02998	18.9032	5.45284	266.704	1.8782	5.21049	0.42411
nzgw450_Patescibacteria	651447	0	0	0	0	0	0	0	0	2	0	2	2	28842	1510	11130	2910	0	0	0	0	0	0	0	0	0.00149873	0	0.000752909	0.00112643	14.524	1.15009	12.3867	1.29821	0	0	0	0	0	0	0	0	0.0746032	0	0.0746032	0.0746032	1075.85	56.3254	415.167	108.548
nzgw451_Patescibacteria	534416	190	18	8738	162	10	10	6	4	142	16	264	130	0	0	0	0	0.192328	0.00983683	10.0014	0.177036	0.0129509	0.00990262	0.00860261	0.00187014	0.129712	0.179608	0.121148	0.0892517	0	0	0	0	8.63934	0.818464	397.319	7.36617	0.454702	0.454702	0.272821	0.181881	6.45677	0.727523	12.0041	5.91113	0	0	0	0
nzgw452_Patescibacteria	771850	0	0	2	0	362	122	1122	518	54	8	92	32	13496	176	258	50	0	0	0.00158499	0	0.324606	0.0836482	1.11383	0.167683	0.0341533	0.0621788	0.0292312	0.0152114	5.73604	0.113139	0.242341	0.0188265	0	0	0.0629656	0	11.3968	3.8409	35.3237	16.3081	1.70007	0.251862	2.89642	1.00745	424.892	5.54097	8.12256	1.57414
nzgw453_Patescibacteria	434084	0	0	0	0	0	48	0	0	2312	282	7946	3418	0	0	0	0	0	0	0	0	0	0.058519	0	0	2.60007	3.89727	4.48917	2.88902	0	0	0	0	0	0	0	0	0	2.68704	0	0	129.426	15.7863	444.817	191.339	0	0	0	0
nzgw454_Patescibacteria	710320	4	0	4	2	74	450	96	32	23306	2884	50126	21780	0	0	0	0	0.00304631	0	0.00344458	0.00164438	0.0721038	0.335265	0.103556	0.0112561	16.0171	24.3572	17.3061	11.2501	0	0	0	0	0.13684	0	0.13684	0.0684199	2.53154	15.3945	3.28415	1.09472	797.297	98.6614	1714.81	745.092	0	0	0	0
nzgw455_Patescibacteria	628600	19756	2386	9006	146	82	34	92	116	8	0	46	126	0	0	12	0	17.0017	1.10856	8.76371	0.135645	0.0902859	0.0286242	0.112143	0.046108	0.00621279	0	0.0179463	0.0735442	0	0	0.0138404	0	763.714	92.2364	348.148	5.64397	3.1699	1.31435	3.55647	4.48425	0.309259	0	1.77824	4.87082	0	0	0.463888	0
nzgw456_Patescibacteria	710721	4	10	18	2	70	36	4	2	144	8	132	96	590	36	107812	128342	0.00304459	0.00410926	0.0154919	0.00164345	0.0681678	0.0268061	0.0043124	0.000703111	0.0989087	0.0675268	0.0455477	0.0495592	0.272328	0.0251325	109.979	52.4809	0.136763	0.341906	0.615431	0.0683813	2.39334	1.23086	0.136763	0.0683813	4.92345	0.273525	4.51316	3.2823	20.1725	1.23086	3686.16	4388.09
nzgw457_Patescibacteria	559921	4	0	4	0	2	12	6	0	4	2	6	0	94	0	8636	31632	0.00386457	0	0.00436982	0	0.0024722	0.0113419	0.00821075	0	0.00348742	0.0214283	0.00262794	0	0.0550733	0	11.1822	16.4184	0.173596	0	0.173596	0	0.086798	0.520788	0.260394	0	0.173596	0.086798	0.260394	0	4.0795	0	374.794	1372.8
nzgw458_Patescibacteria	632071	30714	3200	11994	230	0	0	0	0	0	0	2	0	0	0	0	0	26.2869	1.47859	11.6072	0.212515	0	0	0	0	0	0	0.000775989	0	0	0	0	0	1180.8	123.024	461.11	8.84236	0	0	0	0	0	0	0.0768901	0	0	0	0	0
nzgw459_Patescibacteria	607829	16112	1586	5638	92	0	0	0	0	0	0	2	0	0	0	0	0	14.3396	0.762051	5.6738	0.0883961	0	0	0	0	0	0	0.000806937	0	0	0	0	0	644.131	63.4057	225.398	3.67801	0	0	0	0	0	0	0.0799567	0	0	0	0	0
nzgw46_Nanoarchaeota	995997	0	0	0	0	8088	1544	7060	1400	428	46	814	254	156	2	2	2	0	0	0	0	5.62036	0.820387	5.43132	0.351207	0.209777	0.277067	0.200428	0.0935682	0.0513815	0.000996334	0.00145584	0.000583584	0	0	0	0	197.328	37.67	172.248	34.1567	10.4422	1.12229	19.8597	6.19701	3.80604	0.0487953	0.0487953	0.0487953
nzgw460_Patescibacteria	670211	6	0	4	0	88	20	44	20	6	0	28	6	27700	54522	280	120	0.00484293	0	0.00365072	0	0.0908765	0.0157924	0.0503036	0.00745609	0.0043703	0	0.0102456	0.00328467	13.5584	40.3639	0.302892	0.0520357	0.217543	0	0.145029	0	3.19064	0.725145	1.59532	0.725145	0.217543	0	1.0152	0.217543	1004.33	1976.82	10.152	4.35087
nzgw461_Patescibacteria	583495	380	20	136	2	4	0	0	0	0	0	6	0	64	2	3224	28406	0.352302	0.0100105	0.142571	0.00200179	0.00474464	0	0	0	0	0	0.00252177	0	0.0359818	0.00170069	4.00589	14.1483	15.8253	0.832912	5.6638	0.0832912	0.166582	0	0	0	0	0	0.249874	0	2.66532	0.0832912	134.265	1182.98
nzgw462_Patescibacteria	370743	0	0	2	0	2	0	0	0	4	0	0	0	24	6	2306	4314	0	0	0.0032998	0	0.00373369	0	0	0	0.00526694	0	0	0	0.0212363	0.00802992	4.50949	3.38173	0	0	0.131088	0	0.131088	0	0	0	0.262176	0	0	0	1.57306	0.393264	151.145	282.757
nzgw463_Patescibacteria	560912	0	0	0	0	2	2	0	0	0	0	0	0	30	68	5778	11580	0	0	0	0	0.00246783	0.00188697	0	0	0	0	0	0	0.0175455	0.0601516	7.46833	5.99992	0	0	0	0	0.0866446	0.0866446	0	0	0	0	0	0	1.29967	2.94592	250.316	501.672
nzgw464_Patescibacteria	605830	0	0	0	0	2	4	0	0	0	0	0	0	38	6	1708	12850	0	0	0	0	0.00228486	0.00349413	0	0	0	0	0	0	0.0205766	0.00491398	2.04399	6.1643	0	0	0	0	0.0802205	0.160441	0	0	0	0	0	0	1.52419	0.240662	68.5083	515.417
nzgw465_Patescibacteria	1087244	28456	2444	12646	160	0	0	0	0	4	0	2	6	4	0	0	2	14.1584	0.656503	7.1147	0.0859448	0	0	0	0	0.00179599	0	0.000451122	0.00202477	0.0012069	0	0	0.000534607	635.994	54.6236	282.639	3.57601	0	0	0	0	0.0894004	0	0.0447002	0.134101	0.0894004	0	0	0.0447002
nzgw466_Patescibacteria	303171	3192	296	1418	28	0	0	0	0	6	0	8	2	2	0	0	2	5.69565	0.285145	2.86101	0.0539383	0	0	0	0	0.00966128	0	0.00647133	0.00242044	0.00216412	0	0	0.00191723	255.848	23.7252	113.657	2.24428	0	0	0	0	0.480917	0	0.641222	0.160306	0.160306	0	0	0.160306
nzgw467_Patescibacteria	1224583	140226	31534	44034	1432	668	258	838	888	108	2	502	970	0	0	106	6	61.9453	7.52061	21.9953	0.682938	0.377545	0.111496	0.524341	0.181183	0.0430533	0.00979777	0.100533	0.290627	0	0	0.0627564	0.00142395	2782.57	625.745	873.788	28.4159	13.2555	5.11962	16.6288	17.621	2.1431	0.039687	9.96143	19.2482	0	0	2.10341	0.119061
nzgw468_Patescibacteria	1427510	59290	14318	18202	3786	138	46	118	672	0	0	14	6	520	132	30	6	22.4683	2.92931	7.79956	1.54892	0.0669084	0.0170533	0.0633375	0.117621	0	0	0.00240514	0.00154214	0.119499	0.0458805	0.0152364	0.00122153	1009.27	243.73	309.846	64.4477	2.34913	0.783042	2.00867	11.4392	0	0	0.238317	0.102136	8.85178	2.24699	0.510679	0.102136
nzgw469_Patescibacteria	513749	14088	1416	6430	42	0	2	0	0	0	0	0	0	0	0	0	0	14.8343	0.80496	7.6558	0.0477447	0	0.0020602	0	0	0	0	0	0	0	0	0	0	666.353	66.9759	304.135	1.98657	0	0.0945987	0	0	0	0	0	0	0	0	0	0
nzgw47_Nanoarchaeota	796407	2	0	60	2	1214	280	830	246	5246	278	9378	2090	1282	16	10	2	0.00135851	0	0.0460836	0.00146663	1.05503	0.18606	0.798549	0.0771779	3.21562	2.09409	2.8878	0.962861	0.528072	0.00996823	0.00910344	0.000729838	0.0610241	0	1.83072	0.0610241	37.0416	8.54337	25.325	7.50596	160.066	8.48235	286.142	63.7702	39.1164	0.488193	0.30512	0.0610241
nzgw470_Patescibacteria	611124	119416	12896	47244	638	0	2	0	0	2	0	2	0	0	0	0	0	105.706	6.16294	47.2876	0.609703	0	0.00173193	0	0	0.00159761	0	0.000802587	0	0	0	0	0	4748.31	512.781	1878.55	25.3687	0	0.0795256	0	0	0.0795256	0	0.0795256	0	0	0	0	0
nzgw471_Patescibacteria	652076	23294	2330	11202	132	8	2	2	4	8	2	16	8	0	0	0	0	19.3248	1.04357	10.5082	0.118223	0.00849127	0.00162316	0.00235012	0.00153269	0.00598912	0.0184	0.00601746	0.00450137	0	0	0	0	868.065	86.8288	417.449	4.91906	0.298125	0.0745312	0.0745312	0.149062	0.298125	0.0745312	0.59625	0.298125	0	0	0	0
nzgw472_Patescibacteria	461054	11120	950	4452	128	0	4	0	24	0	0	0	0	18	2	0	0	13.0473	0.601775	5.90655	0.162138	0	0.00459132	0	0.0130063	0	0	0	0	0.0128074	0.00215234	0	0	586.083	50.0701	234.644	6.74628	0	0.210821	0	1.26493	0	0	0	0	0.948696	0.105411	0	0
nzgw473_Patescibacteria	412431	0	0	0	0	0	30	4	0	1252	136	5892	1576	0	0	0	0	0	0	0	0	0	0.0384946	0.00743134	0	1.48192	1.97821	3.50351	1.40203	0	0	0	0	0	0	0	0	0	1.76757	0.235676	0	73.7665	8.01298	347.15	92.8563	0	0	0	0
nzgw474_Patescibacteria	644231	2	0	730	56	12	300	0	14	2198	746	12932	15140	2	0	0	0	0.00167941	0	0.693125	0.050766	0.012892	0.246439	0	0.00542974	1.66555	6.94676	4.92284	8.62257	0.00101842	0	0	0	0.0754388	0	27.5352	2.11229	0.452633	11.3158	0	0.528071	82.9072	28.1387	487.787	571.072	0.0754388	0	0	0
nzgw475_Patescibacteria	318386	0	0	64	4	20	62	4	6	2824	368	6980	3450	6	0	0	2	0	0	0.122958	0.00733724	0.0434767	0.103055	0.00962641	0.00470858	4.32994	6.93393	5.37641	3.97574	0.00618212	0	0	0.00182561	0	0	4.88464	0.30529	1.52645	4.73199	0.30529	0.457935	215.535	28.0867	532.731	263.312	0.457935	0	0	0.152645
nzgw476_Patescibacteria	797093	600	132	280	12	4	6	8	4	6	2	12	4	160	36	2304	57518	0.407203	0.0483646	0.214872	0.00879223	0.00347322	0.00398356	0.00769023	0.00125385	0.00367463	0.0150524	0.00369202	0.00184121	0.0658492	0.0224092	2.09563	20.9713	18.2915	4.02412	8.53602	0.365829	0.121943	0.182915	0.243886	0.121943	0.182915	0.0609716	0.365829	0.121943	4.87772	1.09749	70.2392	1753.48
nzgw477_Patescibacteria	255337	0	0	2	0	6	44	0	0	1432	166	3136	1428	0	0	0	0	0	0	0.00479122	0	0.0162637	0.0911945	0	0	2.73779	3.90014	3.01199	2.05195	0	0	0	0	0	0	0.190337	0	0.57101	4.18741	0	0	136.281	15.7979	298.448	135.9	0	0	0	0
nzgw478_Patescibacteria	847608	27918	4198	10134	190	0	0	0	2	0	0	0	0	0	0	0	2	17.8179	1.44647	7.31335	0.130914	0	0	0	0.00058956	0	0	0	0	0	0	0	0.000685751	800.379	120.352	290.531	5.44709	0	0	0	0.0573378	0	0	0	0	0	0	0	0.0573378
nzgw479_Patescibacteria	180534	6	0	6	2	2	42	0	0	964	188	1512	1522	0	0	0	0	0.0179788	0	0.0203293	0.0064699	0.00766746	0.123118	0	0	2.60669	6.24718	2.05392	3.0932	0	0	0	0	0.807604	0	0.807604	0.269201	0.269201	5.65323	0	0	129.755	25.3049	203.516	204.862	0	0	0	0
nzgw48_Nanoarchaeota	1066251	132	640	5086	17256	28	234	0	74	34	244	66	64	2	14	0	2	0.0669704	0.1753	2.91774	9.45164	0.0181752	0.116141	0	0.0173406	0.0155665	1.37283	0.0151801	0.0220228	0.000615333	0.00651481	0	0.000545132	3.0083	14.5857	115.911	393.267	0.638124	5.33289	0	1.68647	0.774864	5.56079	1.50415	1.45857	0.0455803	0.319062	0	0.0455803
nzgw480_Patescibacteria	668494	10664	1402	4250	104	0	0	0	0	2	0	2	0	4	0	0	2	8.6296	0.612509	3.88885	0.0908579	0	0	0	0	0.00146051	0	0.000733709	0	0.00196292	0	0	0.000869489	387.64	50.9632	154.489	3.78044	0	0	0	0	0.0727007	0	0.0727007	0	0.145401	0	0	0.0727007
nzgw481_Patescibacteria	787920	10784	1124	4446	146	0	0	0	10	6	6	4	6	0	0	0	0	7.40399	0.416626	3.45158	0.108217	0	0	0	0.00317111	0.00371741	0.045683	0.001245	0.00279397	0	0	0	0	332.586	34.6649	137.118	4.50274	0	0	0	0.308407	0.185044	0.185044	0.123363	0.185044	0	0	0	0
nzgw482_Patescibacteria	1021928	24300	2470	10408	124	0	0	0	0	0	0	4	0	2	0	2	8	12.8634	0.705893	6.22985	0.0708644	0	0	0	0	0	0	0.000959911	0	0.000642021	0	0.0014189	0.0022751	577.82	58.7331	247.487	2.94854	0	0	0	0	0	0	0.0951143	0	0.0475572	0	0.0475572	0.190229
nzgw483_Patescibacteria	444053	0	0	0	0	2	0	0	0	0	0	0	0	74	8	448	9014	0	0	0	0	0.00311728	0	0	0	0	0	0	0	0.0546684	0.00893898	0.731449	5.89949	0	0	0	0	0.109446	0	0	0	0	0	0	0	4.04952	0.437786	24.516	493.275
nzgw484_Patescibacteria	485863	2	0	28	4	36	94	0	2	4776	508	7402	4512	0	0	0	0	0.00222682	0	0.0352513	0.00480809	0.0512825	0.102387	0	0.00102851	4.79868	6.27242	3.73617	3.40728	0	0	0	0	0.100028	0	1.40039	0.200056	1.80051	4.70133	0	0.100028	238.867	25.4072	370.204	225.664	0	0	0	0
nzgw485_Patescibacteria	226133	2	0	74	0	10	62	4	10	2468	328	4530	3342	0	0	0	0	0.00478447	0	0.20017	0	0.0306067	0.145097	0.0135536	0.0110492	5.32786	8.70152	4.91276	5.42244	0	0	0	0	0.214918	0	7.95196	0	1.07459	6.66245	0.429836	1.07459	265.209	35.2465	486.789	359.128	0	0	0	0
nzgw486_Patescibacteria	796973	2	0	0	0	30	44	4	2	6	0	18	2	280	6	86752	40058	0.00135755	0	0	0	0.026053	0.0292172	0.00384569	0.000627017	0.00367518	0	0.00553886	0.000920744	0.115254	0.00373543	78.9181	14.6075	0.0609807	0	0	0	0.914711	1.34158	0.121961	0.0609807	0.182942	0	0.548827	0.0609807	8.5373	0.182942	2645.1	1221.38
nzgw487_Patescibacteria	648148	22858	2612	8906	178	0	0	0	0	0	0	2	4	0	0	0	0	19.078	1.17696	8.40502	0.160388	0	0	0	0	0	0	0.000756741	0.00226432	0	0	0	0	856.979	97.9276	333.899	6.67348	0	0	0	0	0	0	0.0749829	0.149966	0	0	0	0
nzgw488_Patescibacteria	520791	7996	974	3592	56	0	0	0	2	0	0	0	2	0	0	0	0	8.30572	0.546208	4.21894	0.0627988	0	0	0	0.000959532	0	0	0	0.00140903	0	0	0	0	373.092	45.4466	167.602	2.61295	0	0	0	0.0933196	0	0	0	0.0933196	0	0	0	0
nzgw489_Patescibacteria	401357	4	0	14	0	68	16	10	0	4	2	0	0	16126	752	2458	2380	0.00539135	0	0.0213367	0	0.117262	0.0210969	0.0190909	0	0.0048652	0.029894	0	0	13.1806	0.929651	4.44009	1.72337	0.242178	0	0.847624	0	4.11703	0.968714	0.605446	0	0.242178	0.121089	0	0	976.342	45.5295	148.819	144.096
nzgw49_Nanoarchaeota	773782	176	170	5394	6610	114	128	56	106	94	174	302	156	92	10	2	0	0.123045	0.0641642	4.26405	4.98895	0.101969	0.0875429	0.0554533	0.0342279	0.0593035	1.34901	0.0957149	0.0739705	0.039004	0.00641231	0.00187392	0	5.52714	5.33871	169.394	207.582	3.58008	4.01974	1.75863	3.32884	2.95199	5.46433	9.48407	4.89905	2.88919	0.314042	0.0628084	0
nzgw490_Patescibacteria	391012	5638	578	1272	18	738	770	304	436	116	28	380	314	0	0	0	0	7.80015	0.431718	1.98988	0.0268849	1.30631	1.04215	0.59572	0.278605	0.144824	0.429589	0.238333	0.29464	0	0	0	0	350.382	35.9206	79.0503	1.11864	45.8641	47.8528	18.8925	27.0958	7.20899	1.7401	23.6156	19.514	0	0	0	0
nzgw491_Patescibacteria	551529	9372	1020	4020	80	0	0	0	2	0	0	2	0	0	0	0	0	9.19247	0.540125	4.45849	0.0847127	0	0	0	0.000906055	0	0	0.00088931	0	0	0	0	0	412.924	44.9405	177.119	3.52475	0	0	0	0.0881187	0	0	0.0881187	0	0	0	0	0
nzgw492_Patescibacteria	192006	0	2	0	0	8	8	20	14	4	0	4	2	6840	240	1018	278	0	0.00304213	0	0	0.0288374	0.0220498	0.079813	0.0182182	0.0101699	0	0.00510901	0.0038218	11.6864	0.620197	3.84391	0.420786	0	0.253117	0	0	1.01247	1.01247	2.53117	1.77182	0.506234	0	0.506234	0.253117	865.66	30.3741	128.837	35.1833
nzgw493_Patescibacteria	785654	0	0	34	0	2	406	0	0	17334	2118	38550	20844	12	2	0	10	0	0	0.0264715	0	0.00176189	0.273479	0	0	10.7706	16.1726	12.0333	9.73424	0.0050106	0.00126308	0	0.00369913	0	0	1.05161	0	0.0618593	12.5574	0	0	536.134	65.509	1192.34	644.698	0.371156	0.0618593	0	0.309296
nzgw494_Patescibacteria	750170	0	0	0	0	0	0	0	0	2	0	0	0	4384	252	18622	10748	0	0	0	0	0	0	0	0	0.00130149	0	0	0	1.91713	0.166676	17.9973	4.16389	0	0	0	0	0	0	0	0	0.0647853	0	0	0	142.009	8.16295	603.216	348.156
nzgw495_Patescibacteria	747703	12	0	32	0	726	616	538	322	6134	846	13298	7846	10	0	0	0	0.00868201	0	0.0261789	0	0.672029	0.435995	0.55133	0.107602	4.00485	6.78776	4.36163	3.8501	0.00438743	0	0	0	0.389994	0	1.03999	0	23.5947	20.0197	17.4847	10.4649	199.352	27.4946	432.179	254.991	0.324995	0	0	0
nzgw496_Patescibacteria	340030	0	0	0	0	30	54	30	18	2566	268	6622	2742	2	0	2	0	0	0	0	0	0.0610639	0.0840439	0.0676024	0.0132266	3.68392	4.72828	4.77599	2.95871	0.00192953	0	0.00426436	0	0	0	0	0	2.14393	3.85907	2.14393	1.28636	183.377	19.1524	473.236	195.955	0.142929	0	0.142929	0
nzgw497_Patescibacteria	318508	0	0	0	0	0	0	0	0	0	0	4	14	6650	380	974	590	0	0	0	0	0	0	0	0	0	0	0.00307986	0.0161272	6.84922	0.591965	2.21707	0.538348	0	0	0	0	0	0	0	0	0	0	0.305173	1.06811	507.35	28.9914	74.3096	45.013
nzgw498_Patescibacteria	543574	2	0	4	4	2	4	2	0	8	0	30	8	54	0	1234	14064	0.0019904	0	0.00450123	0.00429762	0.00254655	0.00389431	0.00281922	0	0.0071846	0	0.0135349	0.00539988	0.0325893	0	1.64588	7.51937	0.0894082	0	0.178816	0.178816	0.0894082	0.178816	0.0894082	0	0.357633	0	1.34112	0.357633	2.41402	0	55.1649	628.719
nzgw499_Patescibacteria	504342	2	0	8	0	54	240	82	158	4164	1074	11900	8890	0	0	0	0	0.00214523	0	0.00970276	0	0.0741053	0.251835	0.12458	0.0782753	4.03048	12.7751	5.78646	6.46739	0	0	0	0	0.0963632	0	0.385453	0	2.60181	11.5636	3.95089	7.61269	200.628	51.747	573.361	428.334	0	0	0	0
nzgw5_Thermoproteota	1668161	542	4470	102	204	786	592	458	32274	310	576	2650	3230	52	38	0	2	0.175764	0.782586	0.0374018	0.0714198	0.326111	0.187808	0.210371	4.83401	0.0907183	2.07143	0.389582	0.710423	0.010226	0.0113026	0	0.000348436	7.89528	65.1142	1.48583	2.97166	11.4496	8.62363	6.67166	470.133	4.51575	8.39056	38.6024	47.0512	0.757481	0.553544	0	0.0291339
nzgw50_Nanoarchaeota	1087575	2	0	4	2	5616	1320	26070	6956	468	46	732	226	5306	32	162	20	0.000994807	0	0.00224973	0.00107398	3.57395	0.642309	18.3671	1.59806	0.210067	0.253737	0.165061	0.0762433	1.60047	0.014599	0.107993	0.00534444	0.0446866	0	0.0893731	0.0446866	125.48	29.4931	582.489	155.42	10.4567	1.02779	16.3553	5.04958	118.553	0.714985	3.61961	0.446866
nzgw500_Patescibacteria	683660	0	0	4	0	4	2	10	6	2	0	2	0	17246	1584	252	64	0	0	0.0035789	0	0.00404949	0.00154817	0.0112077	0.00219283	0.00142811	0	0.000717433	0	8.27538	1.1496	0.26724	0.0272064	0	0	0.142176	0	0.142176	0.071088	0.35544	0.213264	0.071088	0	0.071088	0	612.992	56.3017	8.95708	2.27481
nzgw501_Patescibacteria	246420	2094	360	902	108	0	0	0	0	0	0	0	0	0	0	0	0	4.59694	0.426667	2.23904	0.255961	0	0	0	0	0	0	0	0	0	0	0	0	206.494	35.5004	88.9481	10.6501	0	0	0	0	0	0	0	0	0	0	0	0
nzgw502_Patescibacteria	449713	0	0	0	0	24	8	8	0	0	0	2	0	5216	328	2638	766	0	0	0	0	0.0369366	0.00941421	0.0136305	0	0	0	0.00109065	0	3.80489	0.361886	4.25285	0.495022	0	0	0	0	1.29683	0.432276	0.432276	0	0	0	0.108069	0	281.844	17.7233	142.543	41.3904
nzgw503_Patescibacteria	803378	18562	4068	6160	168	0	0	0	0	0	2	0	4	0	0	0	0	12.4989	1.47885	4.6902	0.122128	0	0	0	0	0	0.0149347	0	0.00182681	0	0	0	0	561.45	123.046	186.323	5.08154	0	0	0	0	0	0.0604946	0	0.120989	0	0	0	0
nzgw504_Patescibacteria	860405	22796	3610	9486	154	126	24	8	6	2	0	2	2	16	0	62	6	14.3326	1.22537	6.74389	0.104531	0.101356	0.0147618	0.00712435	0.00174237	0.00113475	0	0.000570057	0.000852864	0.00610038	0	0.0522432	0.00202665	643.816	101.955	267.908	4.34935	3.55856	0.67782	0.22594	0.169455	0.056485	0	0.056485	0.056485	0.45188	0	1.75104	0.169455
nzgw505_Patescibacteria	840368	28324	3870	10530	164	0	0	0	2	0	0	0	0	0	0	0	0	18.2328	1.34494	7.66459	0.113973	0	0	0	0.000594639	0	0	0	0	0	0	0	0	819.014	111.905	304.484	4.74221	0	0	0	0.0578318	0	0	0	0	0	0	0	0
nzgw506_Patescibacteria	962905	4	0	0	0	4	2	0	2	10	2	24	8	46	4	18920	12234	0.00224722	0	0	0	0.00287513	0.0010992	0	0.000518967	0.00506977	0.0124604	0.0061125	0.00304831	0.0156716	0.00206115	14.2455	3.69247	0.100945	0	0	0	0.100945	0.0504723	0	0.0504723	0.252361	0.0504723	0.605667	0.201889	1.16086	0.100945	477.468	308.739
nzgw507_Patescibacteria	798266	2	0	0	0	0	4	360	20520	8	2	52	2	0	0	0	0	0.00135535	0	0	0	0	0.00265181	0.345552	6.42277	0.00489231	0.0150303	0.0159752	0.000919253	0	0	0	0	0.060882	0	0	0	0	0.121764	10.9588	624.649	0.243528	0.060882	1.58293	0.060882	0	0	0	0
nzgw508_Patescibacteria	602609	7554	996	2670	58	2	0	0	0	0	0	0	0	0	0	0	0	6.78125	0.48271	2.71023	0.0562107	0.00229707	0	0	0	0	0	0	0	0	0	0	0	304.612	40.1634	107.667	2.33883	0.0806493	0	0	0	0	0	0	0	0	0	0	0
nzgw509_Planctomycetota	4562275	1492	256	3694	1044	31122	5904	30890	8230	45882	5074	112520	28000	3436	254	8	6	0.176911	0.0163878	0.495274	0.133643	4.72136	0.684848	5.18794	0.450725	4.90944	6.67197	6.04839	2.2518	0.247065	0.0276239	0.0012713	0.000382209	7.94682	1.36353	19.6753	5.56065	165.765	31.4464	164.529	43.8354	244.381	27.0256	599.314	149.136	18.3011	1.35288	0.0426103	0.0319577
nzgw51_Nanoarchaeota	856708	20	0	14	0	208	72	62	10	6140	330	11264	2958	2	0	0	0	0.0126289	0	0.00999598	0	0.168039	0.0444764	0.055452	0.00291649	3.4987	2.31082	3.22442	1.26683	0.000765838	0	0	0	0.567288	0	0.397101	0	5.89979	2.04224	1.75859	0.283644	174.157	9.36025	319.496	83.9019	0.0567288	0	0	0
nzgw510_Planctomycetota	2533180	29424	2356	14190	534	12	14	8	532	2	10	14	40	2	2	0	0	6.28353	0.271626	3.42647	0.123112	0.00327866	0.00292477	0.00241982	0.0524733	0.000385421	0.0236821	0.00135536	0.00579357	0.000259002	0.000391739	0	0	282.255	22.6004	136.12	5.12249	0.115112	0.134298	0.0767415	5.10331	0.0191854	0.0959269	0.134298	0.383707	0.0191854	0.0191854	0	0
nzgw511_Planctomycetota	2507900	6	4	0	0	6	22	6	2	0	0	10	2	1688	584	24678	101842	0.00129422	0.000465813	0	0	0.00165585	0.00464239	0.00183316	0.000199257	0	0	0.00097787	0.000292599	0.220802	0.115541	7.13412	11.8018	0.0581363	0.0387575	0	0	0.0581363	0.213166	0.0581363	0.0193788	0	0	0.0968938	0.0193788	16.3557	5.6586	239.115	986.786
nzgw512_Planctomycetota	2829738	1024	784	328	76	142	580	144	120	24	6	64	18	5174	2930	12644	126614	0.195759	0.0809156	0.0709019	0.0156853	0.0347314	0.10847	0.0389919	0.0105957	0.00414034	0.0127201	0.00554658	0.00233388	0.599819	0.513753	3.23951	13.0037	8.79346	6.7325	2.81666	0.65264	1.21941	4.98067	1.23658	1.03048	0.206097	0.0515242	0.549592	0.154573	44.431	25.161	108.579	1087.28
nzgw513_Planctomycetota	2080690	12	0	0	0	2104	346	936	260	118	4	214	54	118562	17808	20084	36966	0.00311991	0	0	0	0.699873	0.0880032	0.344689	0.0312219	0.0276851	0.0115329	0.0252231	0.00952223	18.693	4.24659	6.99815	5.16329	0.140146	0	0	0	24.5722	4.04087	10.9314	3.03649	1.3781	0.0467153	2.49927	0.630656	1384.66	207.976	234.557	431.719
nzgw514_Planctomycetota	3520122	82406	11810	31420	652	908	208	1060	256	6	16	10	22	1688	1308	36	166	12.664	0.979838	5.45983	0.108172	0.178529	0.0312705	0.230731	0.0181708	0.000832079	0.0272676	0.00069668	0.00229307	0.157309	0.184367	0.00741456	0.0137051	568.863	81.5264	216.898	4.50087	6.26808	1.43586	7.31736	1.76721	0.041419	0.110451	0.0690317	0.15187	11.6526	9.02935	0.248514	1.14593
nzgw515_Planctomycetota	5186034	1470	662	90596	56766	1496	5842	52	1732	168	830	2602	9078	0	0	0	0	0.153338	0.0372808	10.6857	6.39263	0.199653	0.59615	0.00768292	0.083446	0.0158141	0.960126	0.123045	0.642255	0	0	0	0	6.88792	3.10191	424.502	265.986	7.00975	27.3736	0.243654	8.11557	0.787191	3.8891	12.1921	42.5364	0	0	0	0
nzgw516_Planctomycetota	5347752	1144	702	11914	5812	4748	2172	7112	4004	37302	7004	55452	23946	2	0	0	2	0.115724	0.0383379	1.36275	0.634718	0.614498	0.21494	1.01901	0.187075	3.40512	7.85706	2.54295	1.64291	0.000122687	0	0	0.00010869	5.1983	3.18986	54.1368	26.4095	21.5747	9.86949	32.3167	18.194	169.499	31.8259	251.972	108.81	0.00908793	0	0	0.00908793
nzgw517_Planctomycetota	3619464	710	444	7912	3846	2244	1256	3212	1982	14406	3470	36302	11466	0	0	0	0	0.106116	0.0358262	1.33713	0.620571	0.429101	0.183643	0.67997	0.136821	1.94299	5.75136	2.45967	1.16231	0	0	0	0	4.76673	2.98088	53.1188	25.8209	15.0655	8.43241	21.5644	13.3066	96.7176	23.2965	243.721	76.9793	0	0	0	0
nzgw518_Planctomycetota	6816367	48	190	68	120	726	504	454	550	35452	1692	112444	20292	250	66	2	0	0.0038094	0.00814072	0.0061022	0.0102815	0.0737164	0.0391298	0.0510342	0.0201606	2.53898	1.48913	4.04552	1.09226	0.0120317	0.00480423	0.000212725	0	0.171118	0.67734	0.242417	0.427794	2.58815	1.79673	1.61849	1.96072	126.385	6.03189	400.857	72.3399	0.891237	0.235287	0.0071299	0
nzgw519_Pseudomonadota	2542776	36610	35854	4760	13250	156	470	40	954	52	518	216	254	88	836	38	152	7.78861	4.11805	1.14506	3.04323	0.0424617	0.0978181	0.0120534	0.0937418	0.00998313	1.2221	0.0208323	0.0366503	0.0113531	0.163129	0.0108347	0.0173727	349.863	342.638	45.4889	126.623	1.49081	4.49155	0.382259	9.11689	0.496937	4.95026	2.0642	2.42735	0.840971	7.98922	0.363146	1.45259
nzgw52_Nanoarchaeota	928788	8	0	8	0	16	88	2	0	6422	386	13738	3312	44	0	0	0	0.00465952	0	0.0052687	0	0.011923	0.0501413	0.00164995	0	3.3754	2.49319	3.62742	1.30836	0.0155409	0	0	0	0.209305	0	0.209305	0	0.41861	2.30236	0.0523263	0	168.02	10.099	359.429	86.6523	1.15118	0	0	0
nzgw520_Pseudomonadota	3365385	1196	1020	5228	306	61054	3438	8900	2040	2780	882	22990	10334	756	568	1208	160	0.192249	0.0885172	0.950235	0.0531023	12.5563	0.540631	2.02635	0.151457	0.403256	1.57224	1.67531	1.12664	0.0736931	0.0837426	0.260239	0.0138171	8.6358	7.36498	37.7491	2.20949	440.845	24.8243	64.2631	14.73	20.0732	6.36854	166.001	74.6174	5.45875	4.10128	8.72245	1.15529
nzgw521_Pseudomonadota	2245203	21648	3046	8418	274	0	0	2	24	0	8	2	4	4	4	0	12	5.21591	0.39622	2.29342	0.0712724	0	0	0.000682547	0.00267084	0	0.0213757	0.000218457	0.000653667	0.000584446	0.00088397	0	0.00155331	234.298	32.9671	91.1086	2.96552	0	0	0.0216461	0.259754	0	0.0865846	0.0216461	0.0432923	0.0432923	0.0432923	0	0.129877
nzgw522_Pseudomonadota	3459201	91152	81962	51182	125992	2196	3752	1270	19774	3002	10040	8204	8918	172	180	2	2	14.2547	6.91989	9.05048	21.2713	0.439377	0.574006	0.281311	1.42827	0.423649	17.4118	0.581622	0.945898	0.0163114	0.0258184	0.000419175	0.00016803	640.319	575.762	359.54	885.061	15.4263	26.3568	8.92142	138.907	21.0883	70.5284	57.631	62.6467	1.20826	1.26445	0.0140495	0.0140495
nzgw523_Pseudomonadota	1854996	14	0	4	0	6	28	4	0	2	0	2	2	132	4	4492	31452	0.00408275	0	0.00131901	0	0.00223866	0.00798812	0.00165225	0	0.00052633	0	0.00026441	0.000395585	0.0233438	0.00106992	1.75565	4.92761	0.183397	0	0.052399	0	0.0785986	0.366793	0.052399	0	0.0261995	0	0.0261995	0.0261995	1.72917	0.052399	58.8441	412.014
nzgw524_Pseudomonadota	3843134	51788	142964	4452	20614	60	46	22	152	8	28	32	30	8	24	2	8	7.28974	10.8643	0.708598	3.13259	0.0108055	0.00633435	0.00438627	0.00988214	0.00101619	0.0437077	0.002042	0.0028641	0.00068288	0.00309855	0.000377299	0.000604973	327.454	903.956	28.1498	130.342	0.379378	0.290856	0.139105	0.961091	0.0505837	0.177043	0.202335	0.189689	0.0505837	0.151751	0.0126459	0.0505837
nzgw525_Pseudomonadota	3151426	37686	59194	8458	16860	190	1340	96	6140	442	1726	1608	1170	64	1262	0	2	6.46906	5.48571	1.64169	3.12448	0.041728	0.225023	0.0233412	0.486804	0.0684678	3.28563	0.125133	0.136217	0.00666212	0.198694	0	0.00018444	290.589	456.433	65.2179	130.004	1.46505	10.3325	0.740236	47.3443	3.40817	13.3088	12.399	9.02163	0.493491	9.73102	0	0.0154216
nzgw526_Pseudomonadota	2115438	17194	60394	3670	9934	224	728	52	3676	270	1022	1232	858	16	712	0	2	4.39688	8.33788	1.0612	2.74252	0.0732872	0.182121	0.0188348	0.434178	0.0623067	2.89825	0.142824	0.148813	0.00248119	0.166999	0	0.000274765	197.507	693.745	42.1572	114.112	2.57308	8.36252	0.597323	42.2261	3.10149	11.7397	14.152	9.85583	0.183792	8.17873	0	0.022974
nzgw527_Pseudomonadota	2015681	152	256	158	56	704	1514	464	1188	360	52	676	230	24384	12896	608	1012	0.0407934	0.037092	0.0479475	0.0162253	0.241731	0.397497	0.176382	0.147261	0.087187	0.154763	0.0822463	0.0418657	3.96847	3.17443	0.218687	0.145912	1.83243	3.0862	1.90477	0.675107	8.48706	18.252	5.59374	14.3219	4.33997	0.626885	8.1495	2.77276	293.961	155.467	7.32973	12.2001
nzgw528_Pseudomonadota	2670193	8	2	4	0	772	1008	218	442	30	136	24	8	16052	51020	10018	15568	0.00162075	0.000218751	0.000916321	0	0.200104	0.199778	0.0625565	0.0413592	0.00548466	0.30555	0.00220425	0.00109926	1.97209	9.48049	2.72006	1.69442	0.0728037	0.0182009	0.0364019	0	7.02556	9.17327	1.9839	4.02241	0.273014	1.23766	0.218411	0.0728037	146.081	464.306	91.1685	141.676
nzgw529_Pseudomonadota	2238059	134	198	262	682	3686	1720	6274	59458	1960	1448	2136	2512	5920	5484	142	32	0.0323893	0.0258378	0.0716078	0.177967	1.13989	0.406712	2.14799	6.63792	0.427519	3.88135	0.234057	0.411814	0.867741	1.21579	0.046	0.00415537	1.45492	2.14981	2.8447	7.4049	40.0212	18.6751	68.1207	645.573	21.2809	15.7218	23.1919	27.2743	64.2771	59.5432	1.54178	0.347444
nzgw53_Nanoarchaeota	1224635	0	0	0	0	8	2	2	0	2	0	8	0	198	178	2610	27622	0	0	0	0	0.00452131	0.000864277	0.00125136	0	0.00079725	0	0.00160204	0	0.0530394	0.0721184	1.54516	6.55511	0	0	0	0	0.158741	0.0396853	0.0396853	0	0.0396853	0	0.158741	0	3.92884	3.53199	51.7893	548.094
nzgw530_Pseudomonadota	4337558	106	122	90	44	140	94	63618	7306	186	30	466	236	42	32	6	18	0.0132199	0.00821442	0.0126919	0.00592426	0.022339	0.0114686	11.2381	0.42085	0.0209334	0.0414917	0.026347	0.0199627	0.00317646	0.00366048	0.00100287	0.00120603	0.593836	0.683472	0.504201	0.246498	0.784312	0.52661	356.403	40.9299	1.04201	0.168067	2.61064	1.32213	0.235294	0.179271	0.0336134	0.10084
nzgw531_Pseudomonadota	1989297	0	0	0	0	26	14	4	0	0	2	0	0	4828	1642	33064	20522	0	0	0	0	0.00904595	0.00372441	0.0015407	0	0	0.00603137	0	0	0.796173	0.40955	12.0503	2.99814	0	0	0	0	0.3176	0.171015	0.0488615	0	0	0.0244307	0	0	58.9758	20.0576	403.889	250.684
nzgw532_Pseudomonadota	1577110	0	0	4	0	90	16	8	0	14	2	100	346	181402	6	4	4	0	0	0.00155142	0	0.0394967	0.00536893	0.00388675	0	0.00433349	0.0076077	0.01555	0.0804946	37.7329	0.00188765	0.00183882	0.000737105	0	0	0.0616317	0	1.38671	0.246527	0.123263	0	0.215711	0.0308159	1.54079	5.33114	2795.03	0.0924476	0.0616317	0.0616317
nzgw533_Pseudomonadota	4501058	760	1436	1118	252	1956	1090	1262	2842	40956	3136	111728	23882	678	46	268	188	0.0913413	0.0931756	0.151935	0.0326974	0.30077	0.128157	0.214834	0.157762	4.44196	4.17972	6.0875	1.94674	0.0494146	0.0050708	0.0431679	0.0121388	4.10304	7.75258	6.03578	1.36048	10.5599	5.88462	6.8132	15.3432	221.11	16.9304	603.189	128.932	3.66034	0.248342	1.44686	1.01496
nzgw534_Pseudomonadota	3006760	7894	14704	12348	3194	18834	6522	10162	27400	29012	3724	67478	26764	7338	662	2848	2000	1.42026	1.42823	2.51205	0.620387	4.33535	1.14792	2.58964	2.2769	4.71032	7.43013	5.5037	3.26591	0.800606	0.109243	0.686724	0.193314	63.7976	118.835	99.7939	25.8132	152.212	52.7094	82.1271	221.441	234.469	30.0966	545.343	216.301	59.3042	5.35014	23.0169	16.1636
nzgw535_Pseudomonadota	3619040	133026	222404	96716	45600	137290	91686	96086	336298	317618	31310	553748	307616	30064	552	7370	5094	19.8843	17.9478	16.3469	7.35865	26.2559	13.4072	20.3435	23.2179	42.8433	51.9009	37.5241	31.1866	2.72517	0.0756796	1.47644	0.409069	893.201	1493.33	649.398	306.181	921.832	615.625	645.168	2258.07	2132.64	210.231	3718.13	2065.48	201.864	3.7064	49.4858	34.2036
nzgw536_Pseudomonadota	4967441	1221506	3989158	511564	610232	4006600	1256416	2740958	2874808	618578	1092	2313838	3362486	9238	498	228340	2230	133.024	234.537	62.9938	71.7446	558.244	133.854	422.793	144.6	60.7901	1.31879	114.233	248.359	0.610078	0.0497427	33.3265	0.130468	5975.43	19514.4	2502.5	2985.17	19599.7	6146.2	13408.4	14063.1	3025.99	5.34191	11319	16448.8	45.191	2.43614	1117.01	10.9088
nzgw537_Pseudomonadota	3688426	100552	128992	87986	18796	278476	99120	220460	443358	287932	30342	335144	205490	434064	15260	115102	109866	14.7475	10.2137	14.5916	2.97612	52.2549	14.2216	45.7981	30.0335	38.1083	49.3502	22.2834	20.441	38.6058	2.0528	22.6247	8.65673	662.454	849.822	579.667	123.831	1834.65	653.02	1452.43	2920.92	1896.95	199.898	2207.99	1353.8	2859.69	100.536	758.312	723.817
nzgw538_Pseudomonadota	2459253	69828	25728	1020	338	212	166	158	958	476	64	890	492	40	12	14	4	15.3601	3.05538	0.253704	0.0802676	0.0596641	0.0357219	0.049228	0.0973319	0.0944876	0.156121	0.088752	0.0734031	0.00533576	0.00242109	0.0041273	0.000472703	689.974	254.22	10.0787	3.33979	2.09478	1.64025	1.56121	9.46605	4.70338	0.632387	8.79413	4.86148	0.395242	0.118573	0.138335	0.0395242
nzgw539_Pseudomonadota	1905113	4102	5984	5172	3632	6744	4152	7592	15094	17098	1654	20042	9558	5560	212	2932	1856	1.16478	0.917346	1.66061	1.1134	2.45006	1.15336	3.05347	1.9796	4.38123	5.20835	2.57995	1.84077	0.957401	0.0552139	1.11579	0.283132	52.3216	76.3268	65.9696	46.3267	86.0207	52.9594	96.8371	192.526	218.088	21.097	255.639	121.914	70.9186	2.70409	37.3981	23.6736
nzgw54_Nanoarchaeota	1319991	6	0	6	0	2594	544	2814	562	1462	78	1976	546	79408	526	1018	122	0.00245894	0	0.00278042	0	1.36013	0.218101	1.63347	0.10638	0.540689	0.354494	0.367119	0.151766	19.7348	0.197719	0.559136	0.0268609	0.110455	0	0.110455	0	47.7535	10.0146	51.8035	10.346	26.9143	1.43592	36.3766	10.0514	1461.84	9.68325	18.7406	2.24592
nzgw540_Pseudomonadota	2196712	1168	406	268	12	54	24	12	28	6	8	16	10	1470	27286	34	32	0.287632	0.0539778	0.0746263	0.00319032	0.0170138	0.00578186	0.00418568	0.00318477	0.00133337	0.0218475	0.00178623	0.00167024	0.219525	6.16311	0.0112214	0.00423358	12.9204	4.49117	2.96461	0.132744	0.597347	0.265488	0.132744	0.309736	0.0663719	0.0884959	0.176992	0.11062	16.2611	301.837	0.376108	0.353984
nzgw541_Pseudomonadota	4671647	182	186	158	30	396	130	256	576	420	40	548	280	1162	134	102154	102132	0.0210751	0.011628	0.0206879	0.0037504	0.0586686	0.0147266	0.0419883	0.0308067	0.0438885	0.051366	0.0287675	0.0219908	0.0815973	0.0142321	15.8535	6.35365	0.94669	0.967496	0.821851	0.156048	2.05983	0.676207	1.33161	2.99612	2.18467	0.208064	2.85047	1.45645	6.04425	0.697013	531.363	531.249
nzgw542_Pseudomonadota	2363607	2	0	2	2	48	198	16	8	13684	976	40656	9016	0	2	0	2	0.000457744	0	0.000517589	0.000494176	0.0140555	0.0443322	0.00518684	0.000845683	2.82624	2.47719	4.21833	1.39956	0	0.000419844	0	0.000245916	0.0205618	0	0.0205618	0.0205618	0.493483	2.03562	0.164494	0.0822472	140.684	10.0342	417.98	92.6926	0	0.0205618	0	0.0205618
nzgw543_Pseudomonadota	1535813	248	438	144	62	596	650	386	436	25316	2818	78022	24680	994	690	1248	966	0.0873538	0.083291	0.0573528	0.0235765	0.268589	0.223978	0.192578	0.0709318	8.04689	11.0075	12.4586	5.89603	0.212319	0.222917	0.589138	0.182797	3.92392	6.93014	2.2784	0.980979	9.43005	10.2845	6.10738	6.8985	400.556	44.5871	1234.48	390.493	15.7273	10.9173	19.7462	15.2843
nzgw544_Pseudomonadota	2189720	31092	3180	14346	194	718	94	120	28	1172	78	1690	392	4	0	0	0	7.68119	0.424132	4.00749	0.0517416	0.226943	0.0227179	0.0419905	0.00319494	0.261282	0.213694	0.189273	0.0656825	0.000599254	0	0	0	345.038	35.2894	159.202	2.15288	7.96787	1.04315	1.33168	0.310725	13.006	0.86559	18.7545	4.35015	0.0443892	0	0	0
nzgw545_Pseudomonadota	1212779	682	72	332	10	10	2	26	0	4	0	2	0	21188	568	420	64	0.304208	0.0173386	0.167451	0.00481554	0.00570688	0.000872726	0.0164267	0	0.00161009	0	0.000404427	0	5.73123	0.23238	0.251078	0.0153366	13.665	1.44264	6.65216	0.200366	0.200366	0.0400733	0.520952	0	0.0801465	0	0.0400733	0	424.536	11.3808	8.41538	1.28234
nzgw546_Pseudomonadota	1926523	4	0	10	2	1774	28560	258	50	22	6	88	30	0	6	0	0	0.00112319	0	0.00317509	0.000606293	0.637324	7.84537	0.102613	0.00648468	0.00557468	0.0186837	0.0112021	0.00571346	0	0.00154529	0	0	0.0504536	0	0.126134	0.0252268	22.3762	360.239	3.25426	0.63067	0.277495	0.0756804	1.10998	0.378402	0	0.0756804	0	0
nzgw547_Pseudomonadota	3819311	93368	119452	4596	12978	6	18	2	34	26	18	48	22	20	20	42	4	13.2246	9.1342	0.736081	1.98449	0.00108729	0.00249412	0.000401239	0.00222427	0.00332322	0.0282731	0.00308211	0.00211344	0.00171785	0.00259823	0.00797269	0.000304373	594.045	760.002	29.2416	82.5713	0.0381744	0.114523	0.0127248	0.216322	0.165423	0.114523	0.305395	0.139973	0.127248	0.127248	0.267221	0.0254496
nzgw548_Pseudomonadota	1958043	14	12	4	0	56	8	6	2	34	4	20	0	506	4	61522	20346	0.00386789	0.00178987	0.00124959	0	0.0197946	0.00216221	0.00234794	0.000255212	0.00847672	0.0122553	0.00250495	0	0.0847751	0.00101361	22.7797	3.01987	0.173745	0.148924	0.0496414	0	0.69498	0.0992828	0.0744621	0.0248207	0.421952	0.0496414	0.248207	0	6.27964	0.0496414	763.51	252.501
nzgw549_Pseudomonadota	3445132	115608	104888	352	54	266	72	30	16	150	28	316	132	18	8	24	10	18.1531	8.89165	0.0624981	0.00915408	0.0534388	0.01106	0.00667227	0.0011604	0.0212548	0.0487571	0.0224943	0.0140579	0.00171398	0.00115217	0.00505064	0.000843579	815.433	739.82	2.48281	0.380885	1.87621	0.507847	0.211603	0.112855	1.05801	0.197496	2.22888	0.931053	0.126962	0.0564274	0.169282	0.0705343
nzgw55_Nanoarchaeota	1158801	2	0	8	0	10856	2134	28606	5388	516	32	624	244	1374	8	8	4	0.000933661	0	0.00422291	0	6.48398	0.974575	18.915	1.16175	0.217376	0.165663	0.132059	0.0772562	0.388971	0.00342542	0.0050052	0.00100319	0.0419399	0	0.16776	0	227.65	44.7499	599.866	112.986	10.8205	0.671038	13.0852	5.11667	28.8127	0.16776	0.16776	0.0838798
nzgw550_Pseudomonadota	4017766	241264	44892	262540	8904	282006	18452	8324	2152	128408	22082	280798	149510	1268	280	604	98	32.4845	3.26322	39.9706	1.29428	48.5797	2.43046	1.58747	0.133829	15.6019	32.9715	17.1396	13.6533	0.103532	0.0345785	0.108992	0.0070888	1459.2	271.513	1587.88	53.8526	1705.61	111.6	50.3447	13.0156	776.629	133.555	1698.3	904.257	7.66904	1.69348	3.65307	0.592717
nzgw551_Pseudomonadota	2254786	9066	15098	9910	522	29064	1054	3454	478	6634	698	37132	6184	12	2	46	8	2.1751	1.95558	2.68843	0.135205	8.92135	0.24738	1.17375	0.0529682	1.43629	1.8571	4.03863	1.00627	0.00174589	0.000440106	0.0147909	0.00103114	97.705	162.712	106.801	5.62563	313.225	11.359	37.224	5.15144	71.4951	7.5224	400.174	66.6454	0.129325	0.0215542	0.495745	0.0862166
nzgw552_Pseudomonadota	2406862	28	24	32	16	96	188	50	96	1560	420	32500	6172	58	10	100	22	0.00629325	0.00291221	0.00813259	0.00388236	0.0276058	0.0413367	0.0159176	0.00996582	0.316406	1.04685	3.31149	0.940865	0.00790527	0.00206149	0.0301224	0.00265646	0.282692	0.242307	0.323076	0.161538	0.969229	1.89807	0.504807	0.969229	15.75	4.24038	328.124	62.3133	0.585576	0.100961	1.00961	0.222115
nzgw553_Pseudomonadota	3171172	20332	52768	9308	43578	54	110	110	1596	92	62	206	146	12	40	6	4	3.46839	4.85974	1.79542	8.02554	0.0117857	0.018357	0.0265785	0.125749	0.0141625	0.117289	0.0159308	0.0168922	0.00124137	0.00625854	0.00137174	0.000366582	155.8	404.35	71.3252	333.929	0.41379	0.842906	0.842906	12.2298	0.704976	0.475092	1.57853	1.11877	0.0919534	0.306511	0.0459767	0.0306511
nzgw554_Pseudomonadota	3215536	4164	4522	1374	778	5488	59210	460	366	444	86	1084	442	74	208	86	126	0.700528	0.410714	0.261375	0.141303	1.18125	9.74476	0.109613	0.0284394	0.0674064	0.160447	0.0826737	0.0504338	0.0075495	0.0320954	0.0193904	0.011388	31.4676	34.173	10.3834	5.87939	41.4731	447.454	3.47625	2.76588	3.35533	0.649907	8.19185	3.34022	0.559222	1.57187	0.649907	0.95219
nzgw555_Pseudomonadota	5402978	44708	193628	1756	2622	536	130	204	852	130	618	7636	288	2186	148	80	52	4.47631	10.4664	0.198802	0.283417	0.0686613	0.0127333	0.0289305	0.0394003	0.0117458	0.686184	0.346596	0.0195574	0.132726	0.0135913	0.0107349	0.00279706	201.075	870.846	7.89764	11.7925	2.41067	0.584678	0.917494	3.83189	0.584678	2.77947	34.3431	1.29529	9.83158	0.665633	0.359802	0.233871
nzgw556_Pseudomonadota	3740540	3462	6264	208	418	158	790	34	668	34	88	88	78	762	42594	28	76	0.500681	0.48908	0.0340141	0.0652632	0.029235	0.111769	0.00696471	0.0446206	0.00443727	0.141135	0.00576952	0.0076509	0.0668283	5.64998	0.00542706	0.00590487	22.4905	40.6934	1.35125	2.71549	1.02643	5.13215	0.220877	4.33959	0.220877	0.571682	0.571682	0.506718	4.95025	276.707	0.181899	0.493726
nzgw557_Pseudomonadota	3179938	85750	129086	830	508	54	140	108	364	64	28	228	112	12	10	18	6	14.5876	11.8556	0.159658	0.0932979	0.0117532	0.0232991	0.0260234	0.0286006	0.009825	0.0528232	0.0175836	0.0129227	0.00123795	0.00156032	0.00410388	0.000548358	655.272	986.431	6.34258	3.88196	0.41265	1.06983	0.825299	2.78156	0.489066	0.213966	1.7423	0.855866	0.0916999	0.0764166	0.13755	0.04585
nzgw558_Pseudomonadota	3632036	6	0	2	0	174	298	800	148	11328	682	59700	11926	2	2	0	2	0.000893654	0	0.00033683	0	0.0331573	0.0434206	0.168771	0.0101813	1.52256	1.12647	4.03103	1.20475	0.000180642	0.00027322	0	0.000160034	0.0401428	0	0.0133809	0	1.16414	1.99376	5.35237	0.990188	75.7896	4.5629	399.421	79.7905	0.0133809	0.0133809	0	0.0133809
nzgw559_Pseudomonadota	4025955	878	112	1092	56	7682	1914	758	194	49748	2798	124950	28786	220	2	2	0	0.117976	0.00812478	0.165914	0.00812355	1.32064	0.251595	0.144264	0.01204	6.03223	4.16931	7.6113	2.6234	0.0179264	0.000246487	0.000360165	0	5.29946	0.676014	6.59113	0.338007	46.3673	11.5526	4.57516	1.17095	300.271	16.8883	754.178	173.748	1.32788	0.0120717	0.0120717	0
nzgw56_Nanoarchaeota	1574476	270	44	118	0	41126	7882	34958	7558	136	8	176	62	198	0	22	4	0.0927675	0.00816167	0.0458433	0	18.0784	2.64929	17.0125	1.1994	0.0421671	0.0304817	0.0274137	0.014448	0.0412543	0	0.0101304	0.000738338	4.1671	0.679083	1.82118	0	634.727	121.648	539.532	116.648	2.09898	0.12347	2.71633	0.95689	3.05587	0	0.339542	0.0617348
nzgw560_Pseudomonadota	2581219	76890	19770	32696	942	4	0	0	0	2	0	2	0	2	2	0	0	16.1144	2.23689	7.74819	0.213134	0.00107255	0	0	0	0.000378248	0	0.000190019	0	0.000254182	0.000384448	0	0	723.855	186.118	307.805	8.86814	0.0376566	0	0	0	0.0188283	0	0.0188283	0	0.0188283	0.0188283	0	0
nzgw561_Pseudomonadota	2312429	2	32	2	140	46	30	114	42	16	2	30	6	468	4	62804	57540	0.000467875	0.00404151	0.000529044	0.0353579	0.013768	0.00686566	0.0377742	0.0045381	0.00337771	0.00518856	0.00318159	0.000951996	0.0663922	0.000858271	19.6906	7.23157	0.0210169	0.33627	0.0210169	1.47118	0.483388	0.315253	1.19796	0.441354	0.168135	0.0210169	0.315253	0.0630506	4.91795	0.0420337	659.971	604.655
nzgw562_Pseudomonadota	2605120	8	20	2	266	28	82	4	0	8	10	24	4	522	44	172454	444384	0.00166123	0.00224215	0.000469605	0.0596322	0.00743894	0.0166577	0.0011765	0	0.00149911	0.0230281	0.0022593	0.000563358	0.0657329	0.00838027	47.9939	49.5749	0.0746223	0.186556	0.0186556	2.48119	0.261178	0.764878	0.0373111	0	0.0746223	0.0932779	0.223867	0.0373111	4.8691	0.410423	1608.61	4145.12
nzgw563_Pseudomonadota	2883509	4	16	180	550	618	2094	204	4536	106	1296	270	316	2732	2356	7966	209782	0.000750424	0.00162054	0.038184	0.111396	0.148336	0.384313	0.0542085	0.393047	0.0179455	2.69631	0.0229633	0.0402085	0.310813	0.405403	2.0029	21.1436	0.0337089	0.134836	1.5169	4.63498	5.20803	17.6466	1.71916	38.2259	0.893287	10.9217	2.27535	2.66301	23.0232	19.8546	67.1313	1767.88
nzgw564_Pseudomonadota	1397918	20	16	46	30	536	19114	60	112	30	62	64	42	4	38	2	8	0.00773956	0.00334272	0.0201283	0.0125333	0.265377	7.23601	0.0328873	0.0200184	0.0104764	0.26607	0.0112277	0.0110235	0.000938681	0.0134876	0.00103726	0.00166318	0.34766	0.278128	0.799618	0.52149	9.31728	332.259	1.04298	1.9469	0.52149	1.07775	1.11251	0.730086	0.069532	0.660554	0.034766	0.139064
nzgw565_Pseudomonadota	1791034	2	2	14	60	44	262	16	588	18	154	50	46	530	168	73780	144952	0.00060408	0.000326128	0.00478139	0.0195647	0.0170032	0.0774153	0.00684502	0.0820288	0.00490614	0.515825	0.00684632	0.00942338	0.097076	0.0465413	29.8659	23.5208	0.0271352	0.0271352	0.189946	0.814055	0.596974	3.55471	0.217081	7.97774	0.244216	2.08941	0.678379	0.624109	7.19082	2.27935	1001.02	1966.65
nzgw566_Pseudomonadota	3625892	48	50	12	0	258	62	64	6	20	4	68	14	3912	156	13140	495932	0.00716134	0.00402733	0.0020244	0	0.0492477	0.00904912	0.0135246	0.000413456	0.00269269	0.00661806	0.00459923	0.00141666	0.353935	0.0213473	2.62737	39.7501	0.321686	0.33509	0.0804216	0	1.72906	0.415512	0.428915	0.0402108	0.134036	0.0268072	0.455722	0.0938252	26.2174	1.04548	88.0616	3323.64
nzgw567_Pseudomonadota	4422677	34	2	4	8	172	68	68	18	34	4	98	18	1632	324	23604	323878	0.00415874	0.000132071	0.000553229	0.00105641	0.0269168	0.00813679	0.011781	0.0010169	0.00375288	0.00542575	0.00543416	0.00149327	0.121053	0.036349	3.86938	21.2827	0.18681	0.0109888	0.0219776	0.0439553	0.945038	0.37362	0.37362	0.0988994	0.18681	0.0219776	0.538452	0.0988994	8.96688	1.78019	129.69	1779.52
nzgw568_Pseudomonadota	3972604	70	84	56	30	98	62	72	142	114	46	180	134	1048	168	66924	69612	0.00953215	0.00617542	0.0086227	0.00441035	0.0170739	0.00825935	0.0138872	0.00893112	0.0140088	0.0694653	0.0111119	0.012376	0.0865418	0.020983	12.2137	5.09261	0.428183	0.513819	0.342546	0.183507	0.599456	0.379247	0.440416	0.868599	0.697326	0.281377	1.10104	0.819664	6.41051	1.02764	409.367	425.809
nzgw569_Pseudomonadota	1510058	92	100	6322	15400	19990	91712	8268	200434	4448	51802	9446	14590	11208	59680	862	14200	0.0329581	0.0193405	2.56089	5.95599	9.1622	32.1412	4.19532	33.1643	1.43795	205.797	1.53407	3.54498	2.43486	19.6096	0.413861	2.73292	1.48047	1.60921	101.734	247.818	321.681	1475.84	133.049	3225.4	71.5776	833.603	152.006	234.784	180.36	960.376	13.8714	228.508
nzgw57_Nanoarchaeota	842165	6	0	50	6	3616	990	9648	2510	128	14	262	82	3780	38	84	12	0.00385409	0	0.0363164	0.00416084	2.97175	0.622111	8.77806	0.74468	0.0741966	0.0997278	0.0762949	0.0357247	1.47243	0.0223882	0.0723141	0.0041411	0.173125	0	1.44271	0.173125	104.337	28.5657	278.385	72.424	3.69334	0.403959	7.5598	2.36604	109.069	1.09646	2.42375	0.34625
nzgw570_Pseudomonadota	1132318	3716	29378	5364	15826	308	1374	150	10274	144	1132	568	1018	130	856	12	158	1.77532	7.57733	2.89768	8.16262	0.188262	0.642167	0.101504	2.26707	0.062082	5.99741	0.123019	0.329862	0.037663	0.375092	0.0076834	0.0405527	79.7469	630.464	115.114	339.632	6.6098	29.4866	3.21906	220.484	3.0903	24.2932	12.1895	21.8467	2.78985	18.3701	0.257525	3.39074
nzgw571_Pseudomonadota	4473916	26	8	20	8	34	18	20	18	36	14	28	26	506	246	6592	83036	0.00314379	0.000522233	0.00273447	0.00104431	0.00525983	0.00212919	0.00342532	0.00100526	0.00392813	0.0187727	0.00153483	0.00213225	0.0371024	0.0272823	1.06824	5.39399	0.141219	0.0434519	0.10863	0.0434519	0.18467	0.0977667	0.10863	0.0977667	0.195533	0.0760408	0.152082	0.141219	2.74833	1.33614	35.8043	451.009
nzgw572_Pseudomonadota	2116069	8474	47542	8038	40536	118	524	788	88458	186	1302	1230	3352	48	76	44	914	2.16634	6.5616	2.32353	11.1876	0.0385952	0.131048	0.285335	10.4448	0.0429096	3.69119	0.14255	0.581201	0.00744134	0.0178204	0.0150752	0.12553	97.3117	545.951	92.3048	465.497	1.35506	6.01738	9.04904	1015.81	2.13594	14.9516	14.1248	38.4929	0.551211	0.87275	0.505277	10.496
nzgw573_Pseudomonadota	4632539	172206	358416	48384	71182	966	2068	718	7824	510	98	710	446	952	344	864	14330	20.1093	22.5959	6.38871	8.97383	0.144324	0.236244	0.118758	0.421991	0.0537431	0.126909	0.0375864	0.0353239	0.0674152	0.0368445	0.135218	0.898998	903.307	1880.07	253.798	373.385	5.06716	10.8477	3.76627	41.0408	2.67521	0.514059	3.72431	2.33949	4.99372	1.80445	4.53212	75.1681
[truncated: 100 more rows]
[truncated: 22 more columns]

## Sheet: Table S6
Table S6. Putative host predictions, including identification method (CRISPR, tRNAs, nucleotide homology, oligonucleotide frequencies via VirHostMatcher, or co-binning via tetranucleotide frequencies and differential coverage). Putative matches identified using CRISPR spacer homology where the host genome contains Cas genes adjacent to spacer are in blue.
[truncated: 106 more rows]

[truncated: 8 more sheets: Table S7, Table S8, Table S9, Table S10, Table S11, Table S12, Table S13, Table S14]
